# Supplementary material for: Integrated analysis revealing a novel stemness-metabolism-related gene signature for predicting prognosis and immunotherapy response in hepatocellular carcinoma
Source: Front Immunol. 2023 Aug 9;14:1100100. doi: 10.3389/fimmu.2023.1100100 (PMC10445950; doi:10.3389/fimmu.2023.1100100)
Supplement: Supplementary file 1 [file DataSheet_1.csv]

	TCGA-DD-A4NS-01A	TCGA-DD-A4NB-01A	TCGA-CC-A9FV-01A	TCGA-ED-A627-01A	TCGA-DD-A3A6-01A	TCGA-5R-AA1D-01A	TCGA-FV-A3R3-01A	TCGA-DD-A4ND-01A	TCGA-MR-A8JO-01A	TCGA-RC-A6M5-01A	TCGA-BC-A110-01A	TCGA-DD-AAD1-01A	TCGA-FV-A3I0-01A	TCGA-2Y-A9GX-01A	TCGA-ED-A97K-01A	TCGA-K7-AAU7-01A	TCGA-ED-A4XI-01A	TCGA-UB-AA0V-01A	TCGA-HP-A5MZ-01A	TCGA-G3-A7M6-01A	TCGA-DD-AAD3-01A	TCGA-DD-AAVW-01A	TCGA-2Y-A9H6-01A	TCGA-5R-AAAM-01A	TCGA-XR-A8TE-01A	TCGA-DD-A4NL-01A	TCGA-HP-A5N0-01A	TCGA-DD-A1ED-01A	TCGA-K7-A5RF-01A	TCGA-BC-A10X-01A	TCGA-NI-A8LF-01A	TCGA-BC-A10R-01A	TCGA-ED-A82E-01A	TCGA-DD-A4NV-01A	TCGA-GJ-A3OU-01A	TCGA-BD-A3EP-01A	TCGA-DD-AACN-01A	TCGA-KR-A7K0-01A	TCGA-DD-A4NA-01A	TCGA-2Y-A9GT-01A	TCGA-5C-A9VH-01A	TCGA-BC-A10Q-01A	TCGA-ZS-A9CG-01A	TCGA-2Y-A9H5-01A	TCGA-DD-A4NI-01A	TCGA-CC-5260-01A	TCGA-YA-A8S7-01A	TCGA-ZP-A9CY-01A	TCGA-G3-A25V-01A
CFTR	11.88607758	5.321928095	2.584962501	12.37476781	0	3.807354922	6.930737338	9.350939182	2.321928095	1.584962501	7.864186145	8.710806434	16.35226762	9.707359132	12.03101191	12.23451809	9.328674927	10.94544384	4.906890596	11.94251451	7.539158811	4.392317423	2.584962501	2.584962501	4	5.087462841	3.321928095	6.686500527	9.939579214	10.85018684	4.247927513	3	15.71671231	10.41996018	8.592457037	6.781359714	6.918863237	5.129283017	6.285402219	4.807354922	4.247927513	13.38909352	3	9.992938336	1.584962501	14.81982982	5.554588852	7.794415866	8.199672345
HS3ST1	9.754887502	6.523561956	8.276124405	8.588714636	5	7.50779464	7.159871337	8.339850003	6.930737338	7.64385619	6.569855608	7.6794801	10.70908381	7.238404739	10.46147945	10.52943055	7.845490051	6.882643049	7.794415866	9.554588852	6.727920455	7.108524457	5.882643049	6.357552005	5.491853096	4.754887502	7.8008999	6.807354922	7.348728154	7.50779464	6.189824559	5.584962501	9.226412193	7.321928095	8.011227255	6.857980995	8.294620749	5.614709844	7.700439718	5.044394119	6.988684687	8.816983623	5.491853096	6.988684687	6.108524457	10.81778312	7.383704292	6.339850003	6.491853096
SLC4A1	1	1	3.321928095	1.584962501	8.764871591	2.321928095	1.584962501	5.087462841	2.584962501	0	4.169925001	3	0	2.584962501	5.247927513	1.584962501	2.321928095	3	3.321928095	2.321928095	1	1	1	2.807354922	3.169925001	2	4.754887502	2.584962501	2	2.807354922	3.321928095	1	2	2.321928095	1	0	3.584962501	1	1.584962501	2.321928095	1	0	3.906890596	1.584962501	6.285402219	0	3.169925001	2	2
TKTL1	3.321928095	0	3.584962501	3	4.392317423	3.584962501	1	1	3	3.807354922	2.321928095	3.700439718	1	1	2.321928095	1	3.906890596	2	2.807354922	6.22881869	0	1.584962501	3.169925001	1.584962501	1	1.584962501	3.807354922	1.584962501	1	4	3.584962501	9.503825738	0	1.584962501	3.459431619	4.247927513	2	2	1.584962501	2	0	1	1.584962501	0	2	1.584962501	8.927777962	1.584962501	3
GABRA3	2.321928095	0	1	0	0	0	0	0	1	1	3.906890596	1	0	0	0	5.832890014	0	0	0	8.204571144	2	3.906890596	1	0	0	0	1.584962501	0	0	0	2	5.977279923	0	3.584962501	0	8.618385502	0	0	4.321928095	0	0	1	1	0	0	1	4.247927513	2.321928095	4
ALOX5	10.36850646	8.027905997	9.818582177	9.636624621	6.918863237	7.826548487	9.368506462	9.124121312	12.56033283	6.247927513	7.960001932	10.13955135	9.531381461	9.674192268	12.04712391	10.99435344	8.903881846	7.577428828	9.324180547	7.960001932	7.50779464	8.891783703	9.945443836	8.447083226	5.882643049	6.321928095	7.055282436	8.927777962	8.581200582	8.285402219	5.426264755	7.832890014	9.584962501	7.672425342	10.80251637	8.888743249	9.710806434	7.189824559	9.558420713	7.409390936	7.238404739	12.95819018	6.409390936	8.46760555	7.129283017	9.317412614	10.84862294	7.700439718	8.87958325
CLCA1	0	0	0	0	0	0	0	0	1	0	0	0	0	0	0	7.50779464	0	1	0	0	0	0	0	0	0	0	0	1	0	0	1	0	0	0	0	0	0	0	0	0	6.247927513	0	0	0	0	0	1.584962501	0	0
ATP1A2	8.353146825	8.447083226	5.930737338	6.044394119	4.754887502	9.103287808	7.965784285	8.113742166	7	7.700439718	5.129283017	8.813781191	5.247927513	6.794415866	5.209453366	4.700439718	6.409390936	6.108524457	7.686500527	7.303780748	7.383704292	8.658211483	7.321928095	6.491853096	6.108524457	6.209453366	4.523561956	7.383704292	7.257387843	7.169925001	6.672425342	7.942514505	4.807354922	7.21916852	7.266786541	8.238404739	6.303780748	7.515699838	6.794415866	5.491853096	8.17990909	3.807354922	12.90275194	6.22881869	7.46760555	5.64385619	7.569855608	6.700439718	7.06608919
KCNQ1	9.398743692	7.851749041	9.810571635	9.379378367	8.092757141	9.453270634	10.30947635	8.011227255	9.409390936	9.142107057	7.238404739	8.832890014	11.43514934	8.405141463	11.85174904	8.717676423	9.379378367	7.77478706	8.28077077	8.396604781	7.6794801	8.392317423	7.826548487	8.055282436	9.592457037	7.888743249	8.103287808	10.38370429	7.475733431	8.214319121	6.882643049	10.9893945	13.77622739	8.169925001	8.339850003	8.139551352	8.330916878	7.14974712	13.24317398	6.930737338	8.060695932	11.48934624	8.596189756	8.303780748	7.129283017	12.49710336	9.682994584	7	7.977279923
ATP2C2	6.741466986	2.321928095	2.584962501	3.459431619	2	3	2.321928095	4.754887502	3.584962501	4.807354922	4.169925001	5.614709844	10.34762137	0	9.741466986	4.247927513	4.169925001	3.321928095	3.169925001	4.584962501	1.584962501	2.321928095	7.665335917	1.584962501	3.169925001	4.087462841	2.321928095	2	5.129283017	4.169925001	2.584962501	2.321928095	12.44863257	1	3	3.459431619	2.807354922	1	3.906890596	2.321928095	9.46760555	4.523561956	0	3.169925001	1	8.049848549	2.584962501	2.584962501	2.807354922
SLC9A3	6.357552005	4.906890596	4.807354922	4.392317423	0	5.584962501	10.32979634	3.584962501	6.820178962	7.383704292	2	8.839203788	4.807354922	5	5.087462841	6.700439718	10.00702727	4.523561956	9.756556323	7.266786541	3.906890596	10.49485558	9.016808288	4.169925001	3.807354922	8.038918989	3.584962501	4.857980995	2.807354922	6.22881869	4.523561956	5.882643049	9.505811554	4.754887502	3.906890596	4.087462841	3.169925001	4.169925001	7.876516947	5.554588852	11.33706434	5.426264755	5.700439718	10.45738088	4.459431619	6.741466986	6.06608919	4.700439718	3.321928095
PFKP	10.80493767	10.08746284	11.87190524	11.26971112	10.37395266	10.34207467	10.27262978	9.527477006	11.78053977	10.906139	9.616548844	9.527477006	13.46135154	9.537218401	11.66666784	11.27844946	9.422064766	9.033423002	8.539158811	8.262094845	8.038918989	8.77807713	9.428360173	8.885696373	7.531381461	7.918863237	9.245552706	9.428360173	8.8008999	9.620219826	8.199672345	8.312882955	14.80710331	8.434628228	10.78871833	9.113742166	9.022367813	8.915879379	14.70038553	8.247927513	8.918863237	15.18185107	8.247927513	8.400879436	7.845490051	13.52674374	10.18239435	7.50779464	8.45532722
ATP2B3	2	1.584962501	4.523561956	3.169925001	0	1	1.584962501	2	1	1	2	1	3.321928095	1	1.584962501	1	0	2	0	0	1	1	5.523561956	0	2	0	1.584962501	0	0	1	1	1	1.584962501	2	2	1	1	1.584962501	1	0	1	1.584962501	5.426264755	1.584962501	1.584962501	1	0	1	1.584962501
ST6GALNAC1	8.675957033	5.459431619	2.321928095	6.044394119	0	5.781359714	4.523561956	6.108524457	4.087462841	5.392317423	4.392317423	5.977279923	1.584962501	5.169925001	9.385862401	5.357552005	4.523561956	5.129283017	4.95419631	4.754887502	3.807354922	4.95419631	4.247927513	3.807354922	2	3.584962501	2.321928095	3.321928095	5.614709844	5.392317423	2	4	3.700439718	4.95419631	5.087462841	5	3.906890596	3.700439718	2.584962501	3.321928095	5.832890014	2.584962501	2.321928095	3.906890596	4.392317423	3.459431619	4.169925001	4.087462841	3.807354922
TRPM5	3.321928095	1	1	0	0	1.584962501	1	5.459431619	1.584962501	0	1	3	3	0	2.584962501	0	1.584962501	1.584962501	0	3.584962501	1	4.087462841	1	0	3.169925001	0	0	1	0	0	0	1	2.584962501	1	0	1	1	2	2	1	1	0	0	0	2.321928095	2	2	1	1
CYBRD1	12.4003458	12.75447	13.28106067	12.00842862	12.22881869	12.8247599	11.77725532	11.52110964	10.91811785	12.36877926	10.78463485	11.99435344	9.499845887	12.08679969	13.08214904	10.77971936	11.28135051	10.88722062	11.68825031	10.39016896	10.81698362	11.02444712	9.900866808	10.95346896	9.501837185	9.396604781	11.12476754	10.31628153	11.00140819	11.70433597	9.674192268	10.88874325	10.79116289	11.81658371	11.4046094	10.38909352	10.74567432	9.084808388	9.99859043	8.784634846	10.39231742	9.63481105	9.647458426	10.31628153	10.41679753	11.12282799	9.836050355	10.50779464	10.20823436
SLC6A15	3.169925001	0	7.426264755	1	0	1.584962501	0	1	2.321928095	0	1	0	0	2.321928095	0	2	0	0	0	3.169925001	3	0	0	1	0	0	0	0	0	0	0	3.584962501	1.584962501	2.584962501	0	3.321928095	0	0	3.321928095	0	0	3.906890596	0	1	0	0	2	0	0
PTGS2	8.06608919	8.164906927	9.071462363	10.16364968	3.906890596	5.857980995	5.807354922	8.375039431	5.906890596	4.700439718	7.159871337	6.491853096	5.882643049	6.741466986	11.21310422	9.221587121	6.965784285	6.426264755	6.768184325	5.523561956	6.62935662	6.599912842	4.95419631	7.209453366	6.882643049	5.392317423	6.475733431	8.375039431	7.651051691	7.033423002	5.129283017	5.285402219	6.247927513	7.357552005	5.614709844	5.882643049	8.118941073	4.64385619	5.672425342	4.247927513	3.459431619	7.392317423	3.459431619	6.491853096	5.882643049	5.754887502	5.523561956	5.129283017	6.06608919
ATP12A	5.285402219	0	2	1.584962501	4.087462841	0	3.700439718	0	0	1	4.169925001	0	10.34207467	0	0	0	2	1	0	8.471675214	0	5.727920455	1	0	0	0	0	1.584962501	0	4.392317423	1	0	2.807354922	1	0	0	10.41679753	0	1	0	0	1.584962501	0	0	0	5.129283017	0	1	2.321928095
TYR	4.392317423	0	7.693486957	3.169925001	0	0	0	0	1	0	0	0	0	0	0	0	0	0	0	1	0	0	0	0	0	0	0	0	0	1	0	4.700439718	2.321928095	7.098032083	0	0	0	0	0	0	0	0	0	0	0	0	0	0	1
RDH8	1.584962501	0	3.459431619	0	1.584962501	1.584962501	1.584962501	1	2	1.584962501	0	0	1	3.169925001	0	5.169925001	3.321928095	0	5.169925001	5.523561956	1	0	0	0	0	0	0	0	0	0	0	1.584962501	0	0	2.321928095	4.247927513	0	0	1.584962501	1	4.392317423	0	1	0	0	0	6.64385619	0	0
CHRNA3	1.584962501	4.087462841	1.584962501	2	0	4.321928095	3	0	1.584962501	3.321928095	2	3.700439718	2.321928095	0	3.584962501	3	1	1.584962501	3.584962501	0	1	1	4.392317423	0	5.392317423	0	0	1.584962501	0	1	2.321928095	2.584962501	0	1.584962501	3.584962501	1	0	3.169925001	3.169925001	1	1	1	3	0	0	2.584962501	0	1	0
SLC13A1	3.169925001	0	0	3.321928095	0	0	0	1	0	0	0	0	6.459431619	0	1.584962501	2.321928095	1.584962501	0	0	2.321928095	1.584962501	0	1	0	0	0	0	0	1	2.807354922	0	3.169925001	1.584962501	2.807354922	0	0	0	1	0	0	3	6.266786541	0	1.584962501	0	8.577428828	0	0	1
AQP6	1	2	0	3.169925001	0	3.321928095	1	3	4	4.169925001	4.392317423	2.321928095	4.321928095	1	3.906890596	2.321928095	2.321928095	5.357552005	1.584962501	4.321928095	2	4	1	3.584962501	5.129283017	4.700439718	6.129283017	7.554588852	3.584962501	4.584962501	7.882643049	1.584962501	1.584962501	1	3	0	3.584962501	9.509775004	2	0	1	3.169925001	11.27029533	2.584962501	2.584962501	2.321928095	2.584962501	4.523561956	4.392317423
NOS1	4.906890596	1.584962501	2.584962501	3.807354922	0	0	3.459431619	5.044394119	1	0	2.321928095	5.426264755	4.247927513	2	0	0	4	4.169925001	1.584962501	1.584962501	3.321928095	4.087462841	4.584962501	2	3.321928095	2	3.321928095	2	4.754887502	4.459431619	6.108524457	1	0	2.584962501	0	1	1.584962501	1	1	2.321928095	1.584962501	2	9.968666793	2	4.392317423	1	0	1.584962501	1
HEPH	9.926295995	9.943979914	11.32305476	9.744833837	10.18735207	10.39553414	10.29691621	9.603626345	9.56414949	10.06339508	8.224001674	9.335390355	8.960001932	9.403012024	9.216745858	9.197216693	9.100662339	8.076815597	9.483815777	8.6794801	9.052568051	9.396604781	8.495855027	8.991521846	8.087462841	7.033423002	8.807354922	7.599912842	8.632995197	9.169925001	7.754887502	9.388017285	9.575539247	8.527477006	9.108524457	8.894817763	8.491853096	7.658211483	9.118941073	7.14974712	9.011227255	8.483815777	6.321928095	8.434628228	7.741466986	9.187352073	7.577428828	7.761551232	8.62935662
GABRP	11.70606427	4.459431619	2.807354922	7.727920455	2.807354922	6.303780748	3.700439718	9.493855449	4.321928095	4.459431619	5.672425342	7.417852515	12.10721708	7.622051819	15.28800089	7.864186145	6.62935662	7.54689446	4.584962501	6.614709844	4.857980995	4.700439718	4.459431619	3.169925001	2.321928095	4.700439718	3.807354922	5.807354922	9.121533517	8.64385619	6.906890596	2.584962501	3.906890596	4.906890596	7.686500527	5.129283017	5.209453366	2.321928095	3.321928095	3.459431619	4.247927513	2	1.584962501	8.73470962	3.906890596	6.554588852	3.169925001	7.906890596	6.554588852
FMO2	8.011227255	8.438791853	11.35424938	6.523561956	8.252665432	10.06608919	6.95419631	6.62935662	8.596189756	10.19475685	5.554588852	9.52160044	5.523561956	9.709083813	8.721099189	7.285402219	8.344295908	7.87036472	7.87036472	8.113742166	8.238404739	8.73809226	7.022367813	8.607330314	6.820178962	6.409390936	8.614709844	8.299208018	6.06608919	8.103287808	9.14974712	6.882643049	1	8.640244936	9.057991723	6.491853096	7.930737338	7.139551352	6.807354922	6.189824559	5.357552005	4.247927513	7.882643049	6.044394119	7.54689446	3.321928095	5.906890596	8.038918989	7.169925001
SLC7A4	6.266786541	3.700439718	5.64385619	5.727920455	7.942514505	2.584962501	5.727920455	4.169925001	2.321928095	3.459431619	5.554588852	5.64385619	0	3.700439718	8.558420713	2.807354922	5.044394119	3.584962501	1	3.807354922	3	4.523561956	4.64385619	5.807354922	2.321928095	4.64385619	4.857980995	2.321928095	4.700439718	5.906890596	2.321928095	3	0	4.95419631	3	2	3	2.584962501	2	2	0	0	0	1.584962501	2.807354922	1	2.584962501	4.087462841	4.584962501
GGT5	13.00597536	11.96361862	13.90867408	12.95219522	14.07380685	12.19997901	13.38208359	11.72749507	11.37232095	12.59082093	12.0970445	12.68890593	10.51274046	11.60455323	11.66888498	10.67860014	12.35204343	11.18920683	11.30492167	11.78626963	11.77848786	11.38316426	11.60686784	12.33566949	10.76487159	10.30492167	11.86997933	10.18735207	11.78381676	12.5252761	9.799281622	11.92221272	12.51791539	11.71381608	11.42101286	10.5526691	11.47978026	9.991521846	9.797661526	9.503825738	10.32530546	9.691743519	8.409390936	10.2737956	10.07547915	11.61746747	11.4807902	10.62296694	11.55985504
PRODH	5.832890014	11.79522797	9.620219826	7.247927513	7.417852515	9.746514321	12.15639914	9.129283017	8.475733431	12.64250303	4.64385619	5	7.741466986	5.087462841	7.339850003	3.906890596	8.962896005	5.247927513	6.426264755	2	6.62935662	7.714245518	9.449148645	6.491853096	2.584962501	7.294620749	5.247927513	6.794415866	8.519636253	9.612868497	6.491853096	8.344295908	8.209453366	6.129283017	6.169925001	2.584962501	6.491853096	8.266786541	5.129283017	5.977279923	5.832890014	8.290018847	6.442943496	5.906890596	9.759888183	6.672425342	3.807354922	8.758223215	6.129283017
SLC5A1	9.921840937	1.584962501	3.169925001	9.424166289	5.087462841	1	1.584962501	7.442943496	1	3	6.820178962	8.73470962	12.53576138	7.294620749	11.61746747	7.942514505	7.614709844	8.285402219	1	12.32727194	5.169925001	8.164906927	2.584962501	3.169925001	2.321928095	0	1.584962501	5.285402219	8.430452552	8.174925683	4.087462841	4.169925001	7.199672345	7.569855608	4.459431619	3.906890596	7.129283017	1	1.584962501	3.584962501	7.442943496	7.247927513	1.584962501	6.87036472	0	11.46301341	2.584962501	5.129283017	7.159871337
SLC5A4	5.087462841	5.247927513	2.584962501	3.700439718	1.584962501	6.087462841	5.357552005	5.087462841	6.108524457	5.614709844	2.321928095	5	3.584962501	3.807354922	3.584962501	0	4.523561956	3.906890596	4.169925001	5.129283017	3.700439718	5.247927513	5.247927513	4.087462841	3.321928095	4.857980995	5.357552005	3.807354922	2.321928095	2	4.523561956	6.930737338	4.087462841	6.62935662	3.321928095	4.807354922	4.087462841	2.807354922	8.842350343	2.321928095	5	3.169925001	2.807354922	5	3.807354922	3	1.584962501	3.584962501	2.807354922
CACNA1I	4.247927513	3	2.807354922	4.247927513	0	2.807354922	2.807354922	3	2.807354922	3.700439718	4.321928095	6.357552005	3.321928095	5.906890596	7.475733431	4	1	3	4.807354922	6.741466986	2.807354922	3.459431619	8.965784285	3.321928095	3.459431619	2.807354922	0	7.199672345	2.321928095	1.584962501	4.321928095	9.987264012	3.169925001	3.700439718	5.044394119	4.700439718	2.584962501	6.672425342	4.807354922	3.700439718	2.321928095	2.321928095	10.4918531	3.321928095	4.64385619	3.321928095	2.321928095	1.584962501	2.807354922
PLCB4	7.714245518	8.144658243	10.12282799	6.303780748	5.392317423	8.405141463	8	7.383704292	7.727920455	7.994353437	4.857980995	7.622051819	10.55458885	6.62935662	8.584962501	5.977279923	6.62935662	5.247927513	7.169925001	8.233619677	6.599912842	7.108524457	6.409390936	6.523561956	5	6.266786541	6.459431619	6.426264755	5.209453366	5.95419631	6.832890014	7.599912842	7.700439718	6.375039431	6.727920455	7.076815597	6.50779464	5	5.491853096	5.392317423	7.330916878	4.459431619	5.321928095	6.491853096	6.523561956	6.918863237	4.087462841	5.754887502	6.044394119
STS	10.27496047	10.62205182	12.1589252	10.07146236	11.4943556	10.04848687	11.31741261	10.57459353	9.592457037	11.04439412	9.262094845	9.184875343	10.86573327	10.42206477	11.65418847	9.552669098	10.29232163	9.87036472	10.51668495	10.29232163	9.924812504	9.164906927	10.78053977	10.01959073	8.276124405	9.786269628	11.66977089	9.702172685	9.842350343	11.07748336	9.577428828	12.23242093	13.48142105	10.00422047	9.495855027	9.326429487	8.577428828	9.465566405	16.2101386	9.906890596	9.337621902	13.42547819	8.717676423	9.535275377	10.24317398	12.12734954	10.6926155	11.17741954	10.01402047
PCYT1B	4.807354922	2.807354922	5.906890596	4.700439718	9.438791853	4	3.700439718	3.584962501	3.584962501	1.584962501	3.169925001	4.087462841	3.807354922	3	3.459431619	4.459431619	3.459431619	3.700439718	2.584962501	8.13442632	2	3.807354922	1.584962501	1	2.584962501	1	1.584962501	3.169925001	3.584962501	3.321928095	0	2.584962501	3.321928095	2	1.584962501	2.807354922	3.807354922	2.321928095	2.584962501	1	3.169925001	2	4.459431619	3	0	5.169925001	6.930737338	2	3.321928095
NALCN	8.948367232	8.647458426	6.459431619	8.344295908	4.906890596	6.794415866	8.700439718	7.46760555	5.426264755	5.754887502	6.714245518	9.068778278	9.172427509	8.353146825	8.17990909	7.523561956	7.857980995	6.906890596	6.965784285	6.62935662	6.942514505	7.971543554	6.768184325	6.442943496	5.727920455	5.523561956	6.087462841	3.906890596	7.562242424	7.977279923	4.754887502	6.554588852	8.717676423	7.17990909	7.312882955	5.672425342	7.06608919	5.614709844	5.754887502	3.584962501	6.599912842	7.787902559	2.321928095	6.50779464	4.169925001	8.562242424	5.285402219	5.321928095	6.375039431
SMPD3	8.900866808	5.807354922	7.087462841	9.105908509	5.491853096	5.285402219	6.95419631	7.285402219	6.189824559	5.247927513	6.768184325	6.700439718	7.636624621	6.599912842	9.837627933	6.266786541	7.209453366	6.700439718	6.714245518	7.330916878	5	5.672425342	6.129283017	8.174925683	5.169925001	8.189824559	7.044394119	6.754887502	8.392317423	7	5.781359714	7.6794801	7.118941073	6.303780748	6.409390936	6.658211483	5.672425342	6.044394119	12.7561393	6.658211483	5.321928095	6.794415866	5.321928095	6.614709844	6.794415866	11.61700823	6.523561956	5.321928095	8.388017285
FA2H	8.471675214	6.303780748	1	7.475733431	0	9.794415866	8.071462363	5.523561956	11.11048331	11.4767462	4.584962501	3.584962501	9.985841937	4.700439718	11.52747701	10.4429435	5.129283017	5.882643049	2.321928095	2.807354922	0	4	2.584962501	0	1.584962501	2.321928095	0	3.459431619	6.584962501	4.857980995	2.321928095	4.584962501	10.66711154	3	4.700439718	5	2	2.584962501	11.29174628	1	5.357552005	11.20028561	2	5.285402219	0	7.721099189	2.807354922	1.584962501	1
XYLT1	8.640244936	8.797661526	6.409390936	7.569855608	7.599912842	7.936637939	9.019590728	8.303780748	7.330916878	8.005624549	6.087462841	8.164906927	8.438791853	8.243173983	9.871905238	7.807354922	7.098032083	7.330916878	7.562242424	7.076815597	6.820178962	7.988684687	7.754887502	8.209453366	7.033423002	5.614709844	7.820178962	6.882643049	6.303780748	7.658211483	6.087462841	7.108524457	9.485829309	7.17990909	7.820178962	7.357552005	6.614709844	5.930737338	8.199672345	6.357552005	8.247927513	8.348728154	7.832890014	8.499845887	6.672425342	9.596189756	7.366322214	6.108524457	7.022367813
DHDH	3.700439718	1.584962501	4	2.584962501	5.977279923	2.807354922	1.584962501	3.321928095	2	2.584962501	3	2.807354922	3.906890596	3	4.584962501	1.584962501	3.321928095	1	2.807354922	6.14974712	4	2.321928095	2.807354922	3.459431619	2.807354922	2	0	3.169925001	3.169925001	2.807354922	4.64385619	2.584962501	1	2.584962501	4.906890596	3.906890596	2.584962501	2.807354922	3.700439718	1.584962501	3.169925001	5.044394119	3.584962501	3.321928095	0	3.584962501	4.700439718	2.321928095	1
HAS1	7.06608919	5.754887502	1.584962501	8.438791853	2.584962501	2.321928095	3.807354922	8.396604781	0	3.807354922	6.375039431	7.888743249	6	6.392317423	2.584962501	8.77807713	3	4.392317423	6.807354922	5.392317423	5.906890596	6.781359714	4.247927513	3.584962501	4.169925001	2	1	5	8.326429487	3.584962501	2.321928095	4	5.169925001	3.169925001	5.087462841	6	5.95419631	4.523561956	4.169925001	1	4.459431619	5.169925001	1	5.554588852	2	5.247927513	3.169925001	3	7.076815597
KCNN1	2.807354922	2.807354922	1.584962501	2.584962501	3.321928095	4.807354922	4.700439718	2.321928095	4.321928095	2	2	3	2.584962501	4.247927513	2.584962501	5.247927513	3.807354922	2.807354922	2.807354922	4.392317423	3.584962501	2.321928095	4.700439718	2.807354922	1	1	4.95419631	2	1.584962501	2	3.700439718	4.754887502	4.169925001	2.584962501	2.584962501	3.459431619	2	2.584962501	4.906890596	2	3.584962501	3.459431619	0	3.321928095	2.321928095	5.64385619	3.700439718	4	2.807354922
ATP4A	0	2.321928095	1	0	0	0	1	1.584962501	0	2.584962501	0	1.584962501	0	0	1	0	1	1	0	1	0	3	5.129283017	1.584962501	1	0	1	0	2.807354922	0	1	2.807354922	0	0	2.321928095	1	0	0	1	0	1.584962501	2	0	2	1	0	1	1	0
ATP6V0A4	1.584962501	0	3.807354922	0	1.584962501	1.584962501	2.321928095	0	0	0	0	2.807354922	4.523561956	2	1	2	0	0	0	2	0	0	0	0	0	0	0	1	0	2	0	1	1.584962501	0	2	2	1	0	3.321928095	1	0	1	2.321928095	2	1	0	0	0	1
HYAL4	1	1	0	2	0	0	0	1	1.584962501	0	2	0	2.807354922	0	2.584962501	1.584962501	0	0	0	0	1.584962501	0	0	0	0	0	1	0	0	0	1	1	3	1	2	0	0	0	2.807354922	1	0	0	0	0	0	2.321928095	7.159871337	1	1
CA9	8.103287808	8.906890596	3.459431619	7.754887502	3	3.906890596	9.330916878	4.906890596	4.584962501	4.807354922	4.392317423	6.539158811	11.72494012	4.459431619	11.24079133	10.85174904	5.584962501	5.285402219	2.321928095	5.491853096	3.459431619	2	3	2.584962501	2	1.584962501	1	3.906890596	7.383704292	8.577428828	1.584962501	8.417852515	8.076815597	3	4.459431619	2.807354922	5.930737338	1.584962501	13.43332463	2.321928095	4.64385619	15.0984845	2.321928095	5.209453366	0	14.24644372	9.01402047	3.321928095	4.392317423
P2RX1	8.092757141	5.169925001	8.28077077	7.199672345	7.906890596	5	5.044394119	6.95419631	6.169925001	4.807354922	6.06608919	7.392317423	5.321928095	6.303780748	6.727920455	5.129283017	5.754887502	5.977279923	6.339850003	6.14974712	6.247927513	6.087462841	5.807354922	4.906890596	3.906890596	4.95419631	4.392317423	7.209453366	6.584962501	5.426264755	4.584962501	4.754887502	5.247927513	6.22881869	6.375039431	7.076815597	6.339850003	4.807354922	5.832890014	5.209453366	4.392317423	2.807354922	3.807354922	5.129283017	5.754887502	4.169925001	5	5.087462841	6.189824559
SLC6A4	5.357552005	3.169925001	3.169925001	2.807354922	4.321928095	2.584962501	2.584962501	4.459431619	3	2.807354922	1	2.321928095	3.584962501	2	1.584962501	2.584962501	3.321928095	3.169925001	1	3.584962501	1.584962501	2.807354922	3	2	7.055282436	3	1.584962501	4.906890596	2.807354922	2	2.584962501	2.807354922	5.044394119	2	3.169925001	1.584962501	3.321928095	3.807354922	5.64385619	1.584962501	0	2.584962501	5.832890014	2.321928095	1	3.584962501	0	1.584962501	2
INPP4B	9.14974712	9.197216693	12.28453495	8.675957033	11.28135051	9.911391988	7.965784285	9.652844973	9.77478706	7.651051691	6.857980995	8.519636253	11.53867395	8.573647187	11.13506795	8.103287808	7.562242424	7.247927513	8.761551232	7.727920455	7.21916852	8.479780264	7.787902559	7.754887502	6.727920455	7.022367813	8.344295908	8.388017285	7.64385619	7.727920455	8.816983623	7.693486957	6.523561956	8.252665432	8.668884984	7.807354922	6.727920455	7.8008999	8.076815597	8.357552005	8.13442632	7.108524457	6.189824559	6.87036472	8.50779464	9.14974712	6.569855608	7.022367813	7.409390936
SOD3	11.15734694	10.85252951	13.60107434	10.38370429	13.61746747	11.64565843	9.975847968	10.65284497	10.79522797	11.71596199	9.686500527	11.66799854	9.839203788	10.06474276	16.3489183	9.840777924	10.45532722	9.238404739	11.24079133	13.80534083	9.586839788	10.39660478	10.75655632	10.64925618	7.665335917	7.74819285	7.977279923	8.082149041	10.53527538	9.370687407	7.857980995	12.34789814	11.13635034	8.933690655	10.46964182	10.30263892	11.15418521	9.271463028	6.988684687	8.13442632	9.957102042	8.124121312	7.076815597	9.457380879	8.483815777	10.09934781	10.65374078	9.216745858	10.64385619
DSE	10.666224	10.60084211	10.53235593	10.64655871	8.45532722	10.53624722	9.48984796	10.15481811	10.01122726	10.02236781	8.957102042	9.842350343	8.622051819	10.46352437	10.43045255	10.09011242	9.71596199	9.087462841	9.550746785	10.37177664	8.939579214	9.539158811	8.668884984	9.226412193	8.784634846	7.607330314	9.11113567	8.581200582	9.245552706	10.13442632	7.794415866	8.921840937	9.612868497	9.231221181	10.08878824	8.939579214	9.184875343	8.005624549	9.709083813	7.930737338	8.204571144	9.027905997	8.317412614	8.665335917	9.337621902	9.392317423	10.6635581	8.74819285	9.262094845
UST	8.022367813	6.832890014	8.257387843	7.434628228	8.77807713	7.011227255	7.727920455	7.321928095	7.523561956	6.686500527	6.247927513	6.930737338	5	7.033423002	8.038918989	6.459431619	6.820178962	6.672425342	6.409390936	6.375039431	6.459431619	6.491853096	6.189824559	6.741466986	5.781359714	5.491853096	7.614709844	8.933690655	6.832890014	7.451211112	5.129283017	5.832890014	9.266786541	8.459431619	6.569855608	5.357552005	6	7.348728154	7.312882955	7.584962501	4.523561956	5.357552005	11.46096776	5.285402219	6.169925001	6.426264755	8.471675214	5.169925001	5.95419631
RHAG	2	1.584962501	1.584962501	0	3.584962501	0	1	0	1	0	2	0	6.285402219	0	2.321928095	0	0	0	0	3	0	1	0	0	1	0	1.584962501	0	2	1	0	5	1	0	0	1	0	0	0	0	0	1	1	0	4.247927513	4.95419631	0	0	1.584962501
PDE10A	7.64385619	9.828136484	6.599912842	7.499845887	6.375039431	9.509775004	11.03411115	7.584962501	9.709083813	9.74819285	5.832890014	7.330916878	7.794415866	7.54689446	7.686500527	6.339850003	6.882643049	6.50779464	7.607330314	6.930737338	6.930737338	7.813781191	6.64385619	6.375039431	6.523561956	6.491853096	6.768184325	6.700439718	5.882643049	9.113742166	7.06608919	6.392317423	8.696967526	7.539158811	7.06608919	6.686500527	7.011227255	5.882643049	6.781359714	6.442943496	6.686500527	6.475733431	5.392317423	6.768184325	6.807354922	6.754887502	5.64385619	5.882643049	6.539158811
NME5	6.189824559	6.768184325	5.64385619	6.22881869	5.426264755	6.285402219	4.700439718	4.392317423	5.832890014	4.64385619	3.700439718	4.459431619	8.888743249	4.247927513	6.14974712	5.392317423	4.392317423	5.523561956	3.459431619	2.584962501	2.321928095	5.357552005	5.426264755	3.700439718	2.321928095	4.321928095	3.321928095	6.700439718	5	5.129283017	3.169925001	4.087462841	7.321928095	3.906890596	3.700439718	3.169925001	3.321928095	3	2.321928095	2.321928095	4.087462841	8.614709844	3.700439718	4.087462841	2.584962501	7.894817763	2.584962501	3.459431619	3
DPYSL3	12.1283166	11.80009099	12.09143539	12.00316651	9.6794801	11.64745843	10.97799537	11.21977355	11.38801729	11.69696753	10.26678654	11.75530489	10.60640521	12.08746284	11.26678654	11.29691621	10.05392588	9.727920455	11.35314683	10.15355203	10.12023788	11.04165915	10.15101654	10.09407769	9.596189756	8.535275377	10.64385619	8.174925683	9.881113961	10.29347165	10.09671515	10.06474276	10.41468524	9.796039609	11.25089054	10.39981196	10.4325419	8.816983623	10.40832974	8.658211483	10.38262403	9.972979786	9.052568051	10.45738088	9.392317423	11.13699111	9.276124405	9.5980525	10.37068741
SLC4A3	7.21916852	6.129283017	10.01541505	8.238404739	10.91214086	5.727920455	9.079484784	5.95419631	6.781359714	5.857980995	6.475733431	7.076815597	10.23959853	5.781359714	10.58402294	8.74819285	7.50779464	5.64385619	6.129283017	5.906890596	5.64385619	7.754887502	8.960001932	3.906890596	3.584962501	2.807354922	2.321928095	4.087462841	5.087462841	7.906890596	3.169925001	11.857981	11.16427844	4.906890596	5.247927513	5.727920455	6.087462841	3.906890596	7.658211483	4.95419631	7.108524457	10.86573327	2	5.977279923	3.321928095	7.392317423	7.21916852	3.584962501	4.523561956
SLC30A3	6.303780748	2.807354922	2.807354922	3.459431619	5.95419631	2.807354922	4.64385619	3.906890596	6.189824559	5.906890596	1.584962501	2.584962501	2.584962501	1.584962501	3	2.584962501	5.209453366	1	1	4.584962501	1.584962501	1	5.754887502	1	4.584962501	1	2	4.169925001	3.459431619	2	5.857980995	6.754887502	3.906890596	2.321928095	3.700439718	3.321928095	3.906890596	7.238404739	2.321928095	1.584962501	1.584962501	1.584962501	2.584962501	3.807354922	1	4.807354922	3.459431619	2.807354922	1.584962501
PDE1A	9.601770788	9.932214752	9.202123824	9.695228291	9.832890014	10.34096276	8.622051819	8.797661526	8.957102042	9.199672345	7.339850003	9.113742166	7.714245518	9.481799432	8.845490051	7.74819285	8.491853096	7.73470962	8.854868383	8.321928095	8	8.758223215	7.882643049	8.396604781	6.459431619	6.357552005	7.942514505	6.658211483	7.832890014	8.807354922	6.64385619	8.584962501	8.714245518	7.994353437	8.784634846	7.851749041	7.794415866	7.044394119	8.049848549	6.845490051	8.243173983	7.366322214	4.087462841	8.098032083	7.442943496	8.651051691	6.882643049	7.129283017	8.194756854
GALNT3	9.403012024	5.754887502	5.64385619	7.948367232	3.700439718	4.392317423	4.087462841	7.622051819	6.22881869	4.64385619	4.807354922	6.754887502	10.02928723	6.64385619	13.59292416	8.060695932	5.672425342	6.781359714	5.906890596	6.491853096	5.882643049	5.930737338	4.95419631	4.64385619	3	4.169925001	5.459431619	6.087462841	7.14974712	6.64385619	6.285402219	3.584962501	11.45789384	4.95419631	5.169925001	6.658211483	5.392317423	4.807354922	7.285402219	5.169925001	6.06608919	10.81938079	3.584962501	5.700439718	6.14974712	12.37177664	5.459431619	5.523561956	5.044394119
KCNJ13	7.46760555	2	0	1.584962501	0	1	6.285402219	3.459431619	1	0	0	0	8.948367232	1.584962501	2.321928095	1.584962501	2	2.807354922	0	1	0	3.584962501	2.584962501	1	2	0	1	0	2.807354922	1	0	1	6.754887502	2	1	1	0	0	3.807354922	1	1	1.584962501	0	2	0	3.459431619	1	1	0
PLA2G4A	7.400879436	9.296916207	9.933690655	7.21916852	6.906890596	7.366322214	7.257387843	6.409390936	6.321928095	7.044394119	5.247927513	6.794415866	5.426264755	7.011227255	9.079484784	7.21916852	6.50779464	6.266786541	6.988684687	5.672425342	6.189824559	6.409390936	6.14974712	6.64385619	4.169925001	4.321928095	6.22881869	6.06608919	6.491853096	6.658211483	5.087462841	5.727920455	6	6.14974712	7.285402219	5.781359714	5.930737338	5	6.584962501	5.169925001	5.459431619	5.357552005	2	5.459431619	6.247927513	7.294620749	7.845490051	5.700439718	5.554588852
AMPD1	3.906890596	0	4.087462841	5.285402219	0	0	2	3	1.584962501	3.321928095	2.321928095	4.392317423	1.584962501	3.700439718	4.392317423	2.321928095	1	2.807354922	3.321928095	3.906890596	2	0	1	2.584962501	0	0	0	2.321928095	4.857980995	2.584962501	2	1.584962501	2	1	4.321928095	4.906890596	2	0	4.392317423	2.807354922	0	1	0	3.169925001	2	2	1	1	3.321928095
ELOVL3	2.321928095	0	1.584962501	1.584962501	3.459431619	2.807354922	1.584962501	3.807354922	4.321928095	4.392317423	1.584962501	1.584962501	0	2.584962501	2.584962501	2.807354922	2.584962501	2	0	4.523561956	1	2.807354922	2.584962501	3	1	2.807354922	2	2	1.584962501	2.584962501	2	1.584962501	2.807354922	2	3.700439718	1.584962501	1	1	1.584962501	0	2.321928095	0	0	3	1	1	3	2.807354922	1.584962501
GRIA2	1.584962501	0	4.169925001	1	0	0	0	7.312882955	1.584962501	0	1	4.754887502	0	0	1	3.459431619	0	0	0	9.667111542	0	1.584962501	1	2	0	2	0	0	0	0	2	2.321928095	1	0	0	2	1	1	1.584962501	1	0	1.584962501	0	1.584962501	0	0	2	1	1
ENOX1	5.64385619	6.87036472	3.807354922	4.523561956	2.584962501	7.238404739	4.95419631	5.087462841	5.169925001	6.87036472	3.807354922	4.906890596	5.357552005	6.209453366	5.807354922	5.614709844	3.584962501	3.169925001	5.285402219	5.392317423	4	5.247927513	5	4.459431619	3.906890596	3.906890596	4.247927513	5.857980995	3.169925001	4.523561956	4.523561956	4.247927513	6	3.700439718	5.392317423	5.672425342	3.906890596	7.672425342	6.189824559	2.584962501	4.754887502	5.044394119	8.479780264	4.169925001	4.64385619	6.459431619	4	3.700439718	4.321928095
GLT8D2	8.554588852	9.189824559	6.523561956	8.076815597	4.807354922	9.656424863	7.761551232	8.108524457	8.569855608	9.914385132	7.21916852	8.375039431	6.781359714	8.027905997	7.672425342	7.46760555	7.787902559	6.832890014	8.194756854	6.459431619	7.21916852	7.971543554	7.531381461	7.366322214	6.22881869	5.857980995	6.50779464	7.199672345	7.076815597	7.118941073	5.491853096	7.199672345	8.044394119	6.727920455	8.082149041	7.426264755	7	5.807354922	7.936637939	6.409390936	6.832890014	6.357552005	5.169925001	7.076815597	6.930737338	7.523561956	6.554588852	6.672425342	7.098032083
HS3ST2	8.344295908	6.209453366	10.73386272	5.672425342	10.34429591	7.787902559	7.592457037	6.247927513	7.826548487	5.321928095	5.426264755	4.95419631	8.082149041	8.055282436	9.319672121	6.554588852	6.62935662	4	7.087462841	5.285402219	5.321928095	6.714245518	6.22881869	6.339850003	3	8.011227255	7.118941073	8.17990909	5.321928095	6.700439718	6.599912842	6.700439718	4.392317423	6.672425342	9.485829309	5.357552005	4.321928095	6.426264755	11.74146699	5.459431619	4.087462841	4.169925001	7.366322214	4.584962501	5.832890014	8.891783703	4.321928095	6.686500527	6.022367813
NUDT10	4.95419631	1.584962501	4.169925001	6.339850003	3.321928095	3	2	3.584962501	1.584962501	3.459431619	5.95419631	3.459431619	1.584962501	3.169925001	5.357552005	2.584962501	5.321928095	4.247927513	2.321928095	2.321928095	1	3.169925001	1.584962501	4.087462841	3.459431619	0	2.321928095	2.584962501	4.392317423	5.754887502	1.584962501	2	2.321928095	4.087462841	4	3	4.459431619	2.807354922	1	1.584962501	2.321928095	2	1.584962501	3.169925001	2.584962501	1	3.584962501	4.392317423	4.392317423
CHST3	9.403012024	9.400879436	11.60037755	9.5980525	10.65463603	9.503825738	9.245552706	9.483815777	9.398743692	9.33315535	7.459431619	9.894817763	10.67330908	9.396604781	9.927777962	9.769837844	8.569855608	8.361943774	9.022367813	11.41256985	8.326429487	9.005624549	8.262094845	9.202123824	8.092757141	7.599912842	8.30833903	7.614709844	7.845490051	8.900866808	7.820178962	8.426264755	10.32530546	8.744833837	8.693486957	8.30833903	10.6329952	7.539158811	9.187352073	7.426264755	8.503825738	8.607330314	6.459431619	8.154818109	7.577428828	9.689997971	9.419960178	7.686500527	8.703903573
SLC12A5	5.087462841	3.906890596	5.95419631	5	7.238404739	5.64385619	5	4.584962501	5.426264755	5.672425342	4.247927513	5.977279923	4.247927513	5.209453366	4.087462841	5.614709844	4.321928095	5.044394119	6.339850003	4.857980995	4.459431619	5.584962501	5.491853096	4	3.459431619	4.087462841	5.285402219	4.857980995	5.807354922	5.129283017	8.299208018	5.044394119	4.087462841	4.95419631	6.087462841	5.087462841	3.807354922	4.169925001	3.906890596	5.554588852	4.169925001	4.169925001	5.459431619	6.022367813	4.087462841	4	6.409390936	3.321928095	4.754887502
PTGIS	11.86069903	11.49934763	7.807354922	11.45224124	4.247927513	11.92999806	10.50878516	11.10394343	9.375039431	11.57459353	8.77148947	10.73555602	9.317412614	10.97871046	13.80574387	10.03754695	10.22881869	10.04302728	9.876516947	9.002815016	8.6794801	9.303780748	8.784634846	10.14720492	7.483815777	7.857980995	9.440869168	7.294620749	10.35424938	11.22881869	7.54689446	9.214319121	8.285402219	9.968666793	10.24317398	9.118941073	8.214319121	8.154818109	6.794415866	7.06608919	8.948367232	8.554588852	5	9.813781191	6.832890014	10.03617361	7.918863237	8.897845456	9.695228291
KCNK15	6.339850003	1.584962501	2.807354922	6.339850003	6.266786541	6.569855608	4.857980995	5.426264755	5.672425342	6.189824559	5.64385619	6.22881869	8.388017285	3.321928095	8.64385619	7.357552005	7.54689446	5.044394119	2.321928095	3	2.584962501	7.375039431	3.459431619	3.584962501	0	6.14974712	4.584962501	6.64385619	4.459431619	4.906890596	1	5	8.873444113	3.459431619	3.807354922	1	3.584962501	1.584962501	7.312882955	0	7.569855608	3.169925001	2	2.807354922	0	1	3.584962501	2.584962501	2.584962501
CHST8	5.700439718	9.836050355	3.321928095	3.700439718	5.087462841	9.503825738	11.24911345	3.169925001	11.1376316	11.29232163	2.807354922	4.700439718	6.554588852	2.584962501	1.584962501	2	6.169925001	2.321928095	1.584962501	2.807354922	1.584962501	2.321928095	6.087462841	1.584962501	1.584962501	2	2.584962501	3	4.247927513	5.087462841	2.321928095	7.851749041	3.906890596	2	2	3.700439718	2.321928095	0	6.894817763	1	2.584962501	8.54689446	1	2	2	4.392317423	2	2.584962501	3.807354922
KCNK17	7.276124405	4.392317423	4.459431619	6.087462841	5.129283017	7.247927513	7.348728154	5.614709844	7.303780748	6.303780748	6.247927513	6.977279923	3.169925001	5.285402219	7.044394119	3.584962501	6.409390936	6.392317423	5.754887502	4.321928095	5.754887502	6.06608919	6.857980995	3.700439718	5.285402219	2.807354922	4.64385619	7.499845887	6.022367813	5.209453366	6.426264755	5.491853096	8.184875343	5.807354922	4.523561956	4.807354922	5.64385619	3.584962501	3.700439718	2.807354922	3.459431619	3	8.971543554	5.426264755	5.044394119	5.209453366	5.857980995	3.459431619	4.584962501
ATP13A4	8.118941073	1	2.584962501	7.294620749	3	1.584962501	2.321928095	7.339850003	1	2.321928095	3.700439718	4.523561956	5.044394119	4.64385619	5.491853096	7.076815597	5.392317423	6.50779464	2	3.459431619	4.087462841	1.584962501	2.321928095	2.321928095	0	1.584962501	5.044394119	3.459431619	6.375039431	6	2	1.584962501	1.584962501	3.169925001	3.321928095	1.584962501	2	1.584962501	4.087462841	1.584962501	1.584962501	6.569855608	1	5.426264755	1.584962501	5.754887502	1	2.584962501	3.700439718
BEST3	2.584962501	5.209453366	0	0	0	3.807354922	1	2.321928095	3	4.321928095	2.807354922	0	6.741466986	2	5.857980995	4.700439718	0	0	0	2	0	0	0	1	1	1.584962501	0	0	1	1.584962501	0	1.584962501	6.209453366	0	0	3.321928095	0	2.321928095	5.459431619	0	0	6.22881869	1	0	1	5.584962501	0	0	1
PLA2G5	9.036173613	8.535275377	7.77478706	9.13442632	4.807354922	6.95419631	6.988684687	8.396604781	9.326429487	8.027905997	8.668884984	9.202123824	5.781359714	7.426264755	6.426264755	5.392317423	8.17990909	7.900866808	7.977279923	8.405141463	8	8.194756854	7.426264755	7.607330314	8.430452552	6.781359714	7.584962501	6.06608919	6.894817763	8.129283017	7.584962501	8.252665432	6.339850003	8.366322214	8.353146825	8.483815777	7.781359714	7.189824559	4.523561956	6.022367813	8.252665432	5.554588852	5.95419631	6.62935662	8.209453366	6.965784285	6.392317423	6.832890014	7.982993575
KCNA5	6.882643049	7.22881869	4.169925001	4.523561956	4.584962501	7.055282436	6.189824559	7.247927513	6.918863237	5.727920455	4.754887502	6.14974712	4.087462841	5.129283017	5.169925001	4.459431619	4.807354922	4.906890596	6.189824559	6.357552005	6	6.686500527	4.906890596	4.523561956	5.700439718	4.807354922	3.321928095	4.321928095	6.988684687	4.247927513	5.491853096	6.022367813	2.807354922	5.321928095	6.06608919	6.392317423	4.321928095	5	3.584962501	4.906890596	6.988684687	4.169925001	2.321928095	5.426264755	5.392317423	4.459431619	3	4.807354922	4.95419631
SLC7A10	2.807354922	3.321928095	1.584962501	2	5.169925001	2.584962501	4.392317423	3.459431619	5	1	1	4.392317423	2	1.584962501	0	1.584962501	3.321928095	1	1.584962501	7.129283017	2	8.159871337	1.584962501	1.584962501	1	3.459431619	1	3.459431619	0	1.584962501	5.247927513	3.807354922	1	1	1	1.584962501	3.906890596	1	12.7968508	2	1.584962501	0	0	3.169925001	0	2	1.584962501	0	0
GFPT2	8.569855608	9.607330314	7.982993575	8.761551232	6.523561956	10.12412131	7.417852515	8.199672345	7.22881869	9.353146825	8.413627929	9.216745858	7.665335917	9.48984796	9.100662339	9.113742166	6.554588852	5.044394119	9.157346935	6.64385619	6.714245518	7.826548487	7.266786541	7.693486957	6.357552005	4.64385619	4.321928095	9.136991112	7.022367813	6.807354922	5.087462841	7.17990909	10.68650053	6.14974712	9.011227255	7.906890596	7.339850003	4.807354922	8.519636253	4.807354922	7.876516947	8.055282436	4.906890596	7.8008999	5.169925001	8.21916852	9.541096615	6.303780748	8.339850003
SLC14A2	4	3.700439718	3	4.247927513	3.321928095	3	3.321928095	2.807354922	0	2.584962501	1.584962501	3	3.584962501	2.321928095	1.584962501	0	3.459431619	2.321928095	3.321928095	2.584962501	2	4.321928095	3.459431619	2	6.409390936	2.321928095	0	5.672425342	4.247927513	3.584962501	7.554588852	3.906890596	2.584962501	2	1	2.584962501	2	7.813781191	1	0	1	0	7.06608919	0	0	2	0	2	1
ATP8A2	4.807354922	6.087462841	4.169925001	4.64385619	4.169925001	6.108524457	4.754887502	4.64385619	6.189824559	4.247927513	3.700439718	4.523561956	6.894817763	3.906890596	4.087462841	4.857980995	3	3	5.169925001	4.584962501	2.584962501	5.459431619	4.459431619	2.321928095	3.169925001	1	4.247927513	6.426264755	2	3	1.584962501	4.321928095	11.38532318	3	4.906890596	3.321928095	3.459431619	2.321928095	9.240791332	1.584962501	5.209453366	10.64475759	2	3.584962501	1.584962501	12.18363538	4.807354922	1.584962501	3
CHIT1	7.339850003	6.820178962	7.409390936	4.700439718	3.321928095	5.554588852	8.17990909	8.204571144	10.38262403	1	2.584962501	3.584962501	5.754887502	9.665335917	7.665335917	7.531381461	3.169925001	4.321928095	5.672425342	7	2.321928095	3.584962501	5.832890014	5.321928095	2.807354922	4.459431619	3.321928095	5	7.531381461	4.906890596	4.584962501	5.95419631	4.321928095	3.906890596	15.70244327	6.189824559	1.584962501	5.95419631	7.033423002	4.169925001	6.658211483	3.906890596	8.044394119	6.781359714	5.209453366	6.95419631	3.700439718	4.523561956	10.55937709
TRPC4	6.794415866	6.129283017	9.519636253	6.781359714	9.658211483	6.700439718	5.832890014	5.523561956	7.17990909	6.442943496	5.523561956	5.64385619	5.727920455	6.169925001	5.727920455	5.807354922	5.523561956	5.392317423	5.672425342	5.285402219	5.700439718	5.554588852	3.169925001	3	5.044394119	3.807354922	6.658211483	4.700439718	4.087462841	5.459431619	5.64385619	6.06608919	5.700439718	5.781359714	5.491853096	4.64385619	4.523561956	4.584962501	6.50779464	3.584962501	5.087462841	4.523561956	3	5.044394119	5.285402219	6.523561956	4	4	4.807354922
CA1	3.459431619	0	4.247927513	1	7.554588852	0	0	6.62935662	2	1	4	2.584962501	2	3	5.523561956	2	0	2.321928095	1.584962501	0	2.807354922	2	0	3.169925001	2	1.584962501	3.906890596	2.807354922	1	1	2.584962501	1.584962501	1	2	0	0	2.321928095	0	0	2	5.614709844	1	3.906890596	1	5.930737338	1	7.108524457	1.584962501	0
GSTM5	6.392317423	4.906890596	10.37286506	7.442943496	12.61079417	7.721099189	7.434628228	7.348728154	4.754887502	7.754887502	8.243173983	4.95419631	5.129283017	7.515699838	6.700439718	5.614709844	5.426264755	7.21916852	7.330916878	6.930737338	5.807354922	5	4.459431619	8.098032083	4.700439718	5.857980995	3.906890596	4.392317423	8.108524457	7.714245518	4.459431619	7	7.17990909	5.087462841	6.442943496	5.672425342	5.807354922	4.584962501	5.087462841	5.672425342	5.321928095	4.523561956	8.312882955	4.857980995	3.906890596	6.700439718	3.321928095	6.614709844	2.321928095
TCN1	9.836050355	4.700439718	1	1.584962501	0	1	2.321928095	8.948367232	6.845490051	5.781359714	2.584962501	1.584962501	6.459431619	1	7.442943496	11.86263736	3.700439718	3.807354922	1	7.189824559	0	6.285402219	3.321928095	1	0	0	0	1	8.842350343	1.584962501	0	1.584962501	3.807354922	2.584962501	1.584962501	2	1	0	6.965784285	0	3.700439718	4.754887502	0	1	2.807354922	7.721099189	1	2.584962501	1.584962501
SLC26A10	5.169925001	4.459431619	4.754887502	5.832890014	1.584962501	3.459431619	1	4.169925001	4.64385619	3.906890596	2	4.321928095	3.169925001	4	3.906890596	3.169925001	4.087462841	4.087462841	4.087462841	5.977279923	3	2.321928095	3.321928095	3.584962501	2.584962501	2.321928095	3.700439718	2.321928095	3.459431619	3.700439718	4.247927513	3.584962501	5.584962501	5.247927513	2.807354922	3.584962501	2.807354922	3.906890596	2.807354922	2.807354922	3	3.169925001	1.584962501	3.584962501	2.584962501	4	3.321928095	2.321928095	2.584962501
KCNH3	6.599912842	3.459431619	3.906890596	6.14974712	1.584962501	4.169925001	8.654636029	4.807354922	4.247927513	5.209453366	4.247927513	5.129283017	7.098032083	4.64385619	4	5	6.820178962	5.285402219	4.906890596	9.558420713	4.087462841	6.266786541	6.14974712	2.584962501	1.584962501	2.584962501	3.584962501	2	5.426264755	4	2.584962501	5.584962501	8.46760555	4	4	4.247927513	5.857980995	2.807354922	5.930737338	4.169925001	6.409390936	7.918863237	2.584962501	5.392317423	2.807354922	9.556506055	3.321928095	2.807354922	3.169925001
CHST5	2	0	2	1	1.584962501	0	1	0	0	1	1.584962501	0	2.321928095	1	1	1	0	0	0	0	0	0	1	0	2.321928095	0	9.677719642	1	1.584962501	1	1.584962501	0	0	0	1	1.584962501	0	1.584962501	1	1	0	0	0	0	0	1	1	1	0
ALDH1L2	7.942514505	9.398743692	7.330916878	7.426264755	6.894817763	8.909893084	7.087462841	8.022367813	8.169925001	8.14974712	5.700439718	7.727920455	6.977279923	8.06608919	7.459431619	7.21916852	6.129283017	5.754887502	6.686500527	5.754887502	6.491853096	7.622051819	5.977279923	6.95419631	5.209453366	5.426264755	6	4.754887502	5.882643049	6.475733431	5.857980995	6.857980995	6.977279923	6.475733431	7.442943496	6.807354922	6.357552005	5.129283017	7.942514505	5.459431619	6.64385619	6.741466986	5.727920455	6.108524457	5.523561956	7.366322214	5.857980995	5.285402219	6.022367813
GALNT5	7.475733431	7.851749041	2.584962501	2.807354922	0	7.199672345	2.584962501	6.044394119	5.781359714	4.523561956	3.584962501	3.169925001	4.584962501	4.700439718	12.95128471	6.14974712	3.459431619	3.169925001	4.169925001	4.169925001	3.459431619	3.807354922	2.807354922	2	3.169925001	0	0	2	3.459431619	4.087462841	3.700439718	4.459431619	5.209453366	2.321928095	2.321928095	4.321928095	2.584962501	2	5.426264755	1	4	4.700439718	0	2	2	4.087462841	7.554588852	1.584962501	2
SCN7A	8.405141463	8.596189756	8.882643049	7.900866808	0	7.475733431	8.829722735	8.17990909	2	7.46760555	5.832890014	9.071462363	2.321928095	7.741466986	5.129283017	6.741466986	5.459431619	6.965784285	8.049848549	5.584962501	7.011227255	7.813781191	7.330916878	7.845490051	2.321928095	3.169925001	5.459431619	6.087462841	7.845490051	6.375039431	2.584962501	6.672425342	2.807354922	4.321928095	6.714245518	3.584962501	7.807354922	3.807354922	1.584962501	2.807354922	5.044394119	2.584962501	4.247927513	5.554588852	5.906890596	3.321928095	1.584962501	5.169925001	6.375039431
SULF1	10.9432474	13.31769525	7.741466986	10.28308835	6.459431619	11.66266838	8.184875343	12.22911922	12.08214904	11.203348	9.221587121	10.87958325	13.89273253	12.99063583	11.47978026	12.54012804	9.005624549	8.87958325	11.8029202	9.888743249	10.97369737	11.20701432	7.864186145	9.97441459	7.64385619	7.971543554	7.977279923	7.285402219	8.430452552	9.428360173	8.144658243	9.978710459	12.83150519	9.192292814	12.41811614	10.80170836	9.714245518	9.303780748	13.13040968	8.8008999	10.85642553	13.39740724	6.672425342	10.66088727	7.912889336	12.96181141	9.964340868	9.126704473	10.57080444
SLC28A2	6.375039431	2	0	3.459431619	2.584962501	2.321928095	3	5.169925001	3.906890596	2.807354922	3	2	3.906890596	3.584962501	2	4.584962501	3.807354922	5.357552005	3.169925001	5.044394119	2.807354922	6.087462841	3.584962501	4.087462841	3.459431619	2.807354922	7.46760555	5.700439718	6.820178962	4.754887502	6.339850003	2.584962501	0	3	3.459431619	2.807354922	2	4.459431619	3.584962501	3	4.459431619	5.247927513	6.672425342	4.321928095	5.285402219	3	2	4.321928095	4.087462841
CYP19A1	1.584962501	11.63117706	1	2	0	12.53940118	7.584962501	8.262094845	10.34429591	13.29791932	2.321928095	3.906890596	2.807354922	2.807354922	4.807354922	4.459431619	1.584962501	0	2.807354922	6.95419631	1	4.64385619	2.321928095	2.584962501	0	0	1	3.321928095	2	2	3.169925001	3.169925001	6.807354922	1	4.459431619	3.700439718	1	0	2	1.584962501	1.584962501	1	2	3	1.584962501	2.321928095	7.54689446	1	2.807354922
SULT6B1	0	0	0	0	0	0	0	0	0	0	0	0	0	0	0	0	0	0	0	0	0	0	0	0	1	0	0	2	0	0	0	0	1	0	0	1	0	1	0	0	0	1	0	0	0	0	1.584962501	0	0
CH25H	7.651051691	7.499845887	9.008428622	9.142107057	8.022367813	8.519636253	7.087462841	7.781359714	6.087462841	5.906890596	5.672425342	8.804131021	5.459431619	6	7.118941073	9.20701432	7.294620749	6.845490051	7.303780748	6.554588852	6.22881869	6.22881869	5.882643049	5.930737338	6.022367813	6.882643049	6.700439718	6.426264755	9.702172685	5.321928095	6.321928095	6.569855608	5.906890596	6.50779464	6.321928095	6.022367813	8.430452552	5.672425342	3.321928095	3.906890596	4.247927513	5.247927513	8.523561956	5.906890596	3.321928095	7.303780748	6.539158811	5.832890014	6.321928095
HCN4	4.700439718	2.321928095	1	6	3.584962501	2.807354922	4.169925001	2.584962501	2	3.321928095	3.584962501	3	4.906890596	2.321928095	5.882643049	4.523561956	3	3.321928095	1.584962501	2.807354922	2.321928095	2.584962501	3.169925001	0	0	1	1	2.584962501	2	3.700439718	0	3.584962501	9.495855027	1	3	0	2	2.584962501	7.033423002	0	0	2.321928095	0	3.169925001	1	8.271463028	0	1.584962501	2.321928095
NDST4	0	0	1	0	0	0	0	0	0	0	0	0	0	0	0	0	0	0	0	2.321928095	0	0	0	0	0	0	0	0	0	1	0	1.584962501	0	0	0	2	0	0	0	0	0	1	0	0	0	2	0	0	0
PDE5A	9.487840034	9.154818109	9.50779464	9.041659152	10.83051521	9.259743264	8.038918989	9.605479518	9.744833837	8.011227255	6.727920455	8.73470962	10.00422047	8.523561956	10.14847658	9.357552005	7.169925001	8.038918989	8.417852515	10.48280796	7.417852515	8.54303182	7.321928095	6.523561956	6.700439718	7.348728154	7.592457037	7.73470962	7.864186145	8.159871337	8.804131021	7.475733431	11.16364968	7.918863237	8.082149041	8.233619677	7.977279923	7.6794801	12.30833903	7.14974712	8.417852515	12.48909532	6.22881869	8.661778098	7.876516947	11.07347215	6	7.266786541	7.658211483
RHCG	2.321928095	2	8.243173983	2.584962501	10.3858624	4.807354922	5.64385619	6.741466986	5.169925001	5.209453366	4.700439718	2.584962501	3.321928095	5.523561956	4.459431619	3.459431619	6.169925001	3.321928095	5.906890596	3.584962501	6.357552005	6.375039431	5.321928095	4.700439718	4	3.459431619	11.40247917	4.321928095	5.584962501	5.392317423	6.14974712	3.459431619	0	12.906139	4.523561956	4.584962501	4.087462841	4.857980995	0	4.807354922	4.523561956	1	6.14974712	3.700439718	4.459431619	1	3.169925001	6.442943496	3.906890596
ST8SIA2	3.584962501	2.807354922	9.769837844	0	8.409390936	2.321928095	4.247927513	2.321928095	0	2.807354922	1	2	2.807354922	1	3.321928095	1	1.584962501	0	3.169925001	0	1.584962501	0	1	0	0	0	0	1	1.584962501	1.584962501	0	2.584962501	2	1	1	1	0	0	0	0	2.321928095	0	0	1.584962501	1	2.807354922	1	1	0
CHST4	10.86186234	4.906890596	0	10.8153833	1	2.321928095	1.584962501	8.651051691	2.807354922	4.392317423	7.851749041	7.912889336	9.815383296	8.366322214	12.28655776	10.33203655	8.816983623	9.415741768	2.807354922	12.56224242	4.700439718	3.321928095	1.584962501	3.459431619	0	3.906890596	1	5.700439718	9.599912842	9.357552005	4.169925001	3.169925001	13.72834571	5.906890596	7.159871337	4.807354922	6.189824559	3.459431619	9.700439718	2.807354922	5.209453366	12.74020239	0	8.21916852	1	12.19414124	5.129283017	6.209453366	7.761551232
SLC14A1	7.851749041	5.930737338	6.768184325	6.189824559	7.693486957	6.247927513	5.426264755	6.22881869	6.754887502	5.209453366	4.523561956	7.348728154	11	6.87036472	6.475733431	4.392317423	6.475733431	6.339850003	5.321928095	5.209453366	6.169925001	6.845490051	6.108524457	4	2.321928095	5.392317423	3.906890596	5.247927513	6.87036472	5.285402219	5	6.50779464	11.45481335	5.087462841	6	6.169925001	6.044394119	6.321928095	9.54303182	6.64385619	5.554588852	3.321928095	7.50779464	5.672425342	5.285402219	8.693486957	5.832890014	4.700439718	4.906890596
AQP10	0	0	3	1	0	0	7.011227255	3.459431619	0	0	2.807354922	1	1	1	2.321928095	0	2.807354922	1	1.584962501	0	1	8.174925683	4.321928095	4.95419631	1	0	4.857980995	2.807354922	0	2.321928095	1	5.554588852	2.807354922	4.392317423	5	0	1	1	0	0	2.584962501	0	1.584962501	5.129283017	0	2.321928095	1.584962501	1.584962501	0
MBOAT2	8.77807713	7.924812504	8.891783703	8.124121312	8.569855608	7.906890596	7.741466986	7.8008999	7.599912842	7.8008999	6.129283017	7.366322214	9.068778278	7.475733431	12.76279726	7.569855608	7.584962501	7.011227255	7.044394119	6.50779464	6.375039431	7.022367813	8.357552005	6.339850003	5.882643049	5.584962501	7.033423002	6.022367813	6.965784285	7.918863237	5.64385619	9.157346935	10.69087101	6.554588852	7.392317423	6.882643049	7.139551352	5.727920455	8.174925683	5.247927513	6.321928095	9.513727596	4.459431619	6.375039431	5.95419631	10.25266543	5.882643049	5.857980995	5.930737338
ST6GAL2	8.672425342	8.813781191	9.082149041	8.900866808	6.442943496	6.321928095	5.906890596	8.238404739	8.209453366	5.614709844	6.475733431	7.607330314	7.531381461	7.238404739	7.754887502	6.686500527	8.317412614	7.754887502	6.247927513	6.781359714	6.894817763	7.622051819	5.209453366	7.055282436	5.64385619	6.247927513	6.442943496	5.491853096	7.826548487	8.971543554	4.459431619	5.807354922	9.485829309	7.721099189	6.087462841	4.247927513	6.832890014	5.087462841	8.54689446	4.392317423	6.022367813	9.884170519	1.584962501	6.321928095	5.584962501	10.4767462	5.523561956	6.14974712	4.906890596
SLC4A10	4.807354922	6.658211483	5.832890014	3.807354922	0	5.209453366	6.285402219	4.169925001	6.14974712	5.491853096	2.584962501	6	0	6.169925001	5.930737338	2.584962501	3.906890596	3.807354922	5.044394119	3.807354922	4.523561956	6	4.247927513	4.321928095	3.700439718	4	2.584962501	7.087462841	1.584962501	4	1.584962501	2.321928095	2	3.807354922	5.209453366	5.129283017	3.459431619	2.584962501	2.584962501	2.807354922	3.584962501	2	2.584962501	4.584962501	2	0	2.584962501	3.169925001	2.807354922
GADL1	0	1	1.584962501	2	0	2	0	1.584962501	1	2.321928095	4.169925001	1.584962501	0	0	1	1	0	1	2	1.584962501	0	1	1	0	2	1	0	3.169925001	1	2	2.584962501	1	1.584962501	1.584962501	1.584962501	0	0	1.584962501	0	0	1	0	7.483815777	0	1	0	3.169925001	0	0
SCD5	9.929258409	8.832890014	10.00140819	10.69957245	8.46760555	8.87036472	9.348728154	8.027905997	8.243173983	8.558420713	8.754887502	8.247927513	13.47649308	8.438791853	8.700439718	9.649256178	8.370687407	8.912889336	7.8008999	9.596189756	6.794415866	8	6.95419631	6.475733431	5.357552005	5.087462841	6.409390936	6.209453366	7.483815777	8.836050355	6.06608919	7.076815597	15.48123183	7.209453366	7.794415866	7.238404739	7.011227255	5.906890596	7.50779464	5.491853096	8.344295908	12.91606605	4.807354922	8.426264755	5.977279923	14.42633028	7.303780748	6.672425342	6.426264755
HMGCLL1	5.807354922	2	4.906890596	5.357552005	0	4.700439718	5.169925001	2.584962501	1	4.247927513	4.392317423	5.459431619	1	5.247927513	4.169925001	3.321928095	4.087462841	4.459431619	5.129283017	3.321928095	3.584962501	4.247927513	3.321928095	2.584962501	2	3	4.087462841	3.700439718	5.459431619	6	0	3.321928095	1	3.459431619	3.169925001	2.584962501	3.584962501	3.700439718	4.906890596	1	2	1	2	2.584962501	3.700439718	2.807354922	2.807354922	3	3.700439718
CSGALNACT1	9.717676423	11.2467406	11.39124359	9.733015322	8.794415866	10.93516505	10.54882191	8.861086906	10.10590851	12.07581338	7.936637939	8.945443836	11.37991982	9.057991723	10.54399845	9.605479518	8.558420713	8.625708843	9.37721053	8.921840937	7.851749041	8.930737338	8.033423002	8.243173983	8.348728154	7.87036472	9.152284842	8.668884984	8.422064766	8.438791853	8.761551232	9.273795599	12.37123213	8.62935662	8.573647187	8.312882955	8.599912842	7.942514505	12.28915435	7.562242424	8.430452552	12.52918651	7.491853096	8.707359132	8.17990909	10.79766153	8.495855027	7.839203788	8.144658243
STAR	3.459431619	1	1.584962501	2.321928095	0	2.321928095	4.169925001	3.584962501	0	1.584962501	2	2	0	6.988684687	2.807354922	1.584962501	1	1.584962501	2.321928095	2	0	1.584962501	2	1	2.321928095	2	2.321928095	1	2	4	2.584962501	3.584962501	1	2.321928095	3.459431619	2.584962501	2.321928095	3.584962501	2	2.321928095	1	1	2	0	2	1	3.700439718	1.584962501	0
SLC39A4	8.214319121	7	8.463524373	8.758223215	8.971543554	8.810571635	9.632995197	8.164906927	8.535275377	5.882643049	7.294620749	10.64024494	9.816983623	7.451211112	12.86283105	10.48984796	9.527477006	7.768184325	6.044394119	11.2708793	5	13.50630758	5.426264755	5.044394119	11.7548875	9.038918989	7.417852515	8.092757141	8.14974712	7.894817763	8.569855608	10.09143539	10.24436384	7.129283017	9.142107057	8.312882955	7.400879436	7.06608919	8.813781191	6.584962501	10.34872815	5.832890014	5.882643049	8.977279923	6.741466986	6.95419631	6.727920455	6.845490051	8.845490051
ST8SIA6	6.727920455	6.491853096	4.523561956	5.781359714	0	5.930737338	4.857980995	5.459431619	2.321928095	5	2.807354922	5.087462841	0	4.857980995	5.044394119	2.584962501	4.906890596	5.209453366	4.247927513	3.807354922	4.95419631	4.64385619	3.584962501	4.754887502	1	2.807354922	3.700439718	4.584962501	5.087462841	6.523561956	2.584962501	4.247927513	0	4.700439718	4.523561956	4.321928095	3.459431619	3.169925001	3	3.321928095	4.169925001	2.807354922	2	2.321928095	4.523561956	3.584962501	3.459431619	4.321928095	3.169925001
SLC5A12	4.392317423	1.584962501	0	3.169925001	0	1.584962501	5.321928095	5.392317423	0	1	5.209453366	3.169925001	1	2.584962501	2	5.321928095	2	3.169925001	1.584962501	10.08081753	1.584962501	2.584962501	0	3.584962501	0	2.584962501	1.584962501	0	4.169925001	3.906890596	0	6.918863237	3	5.523561956	1.584962501	2.807354922	3.700439718	1.584962501	0	2.321928095	2.807354922	3.700439718	3.584962501	5.087462841	0	3.169925001	3.321928095	1	4.754887502
SLC22A8	1	2	0	1	0	7.531381461	11.43045255	0	0	1	1	1.584962501	0	1	0	1.584962501	3	0	3.169925001	1.584962501	1.584962501	0	0	2.807354922	0	0	0	0	1	0	1	2.807354922	0	0	1.584962501	2.807354922	0	1	0	0	0	0	2.321928095	0	0	0	0	1.584962501	1
TKTL2	1	1	1.584962501	2	0	0	0	0	0	0	0	1	0	0	1	2.807354922	1	1	0	8.475733431	0	0	0	0	0	0	0	0	0	0	0	1	2	1.584962501	0	1	0	0	0	0	0	0	0	1	0	0	2	0	0
CACNA1C	9.607330314	10.05799172	10.17866485	8.661778098	9.074141463	10.17990909	9.612868497	9.620219826	10.07280253	10.39874369	7.139551352	9.187352073	7.491853096	9.250298418	8.924812504	8.266786541	8.422064766	7.700439718	8.903881846	8.971543554	8.475733431	9.17990909	8.754887502	8.005624549	7.839203788	7.383704292	8.768184325	7.622051819	7.357552005	8.438791853	7.721099189	8.97441459	8.417852515	8.353146825	8.417852515	8.689997971	8.092757141	7.832890014	8.184875343	7.531381461	8.703903573	7.22881869	6.781359714	8.503825738	7.826548487	8.479780264	6.672425342	7.139551352	8.294620749
ATP6V1G3	0	0	0	0	0	0	0	0	0	0	0	0	0	0	0	0	0	0	0	1	0	0	0	0	0	0	0	0	0	0	0	0	0	0	0	1	0	0	0	0	0	0	0	0	0	0	0	0	0
GABRA2	3.169925001	0	0	0	0	6.392317423	3.459431619	3.321928095	0	0	2.584962501	1.584962501	0	0	2	3	4.584962501	1	0	0	10.09803208	1	2.584962501	0	1	0	0	0	1.584962501	0	0	2.807354922	0	2.807354922	2.807354922	6.741466986	0	0	2	0	1	5.087462841	0	1.584962501	1.584962501	1	0	1	0
KCNE4	9.686500527	11.76071995	12.64498286	10.35645197	12.04610085	11.38532318	10.39660478	9.631177056	9.68474862	10.23720996	8.948367232	9.033423002	7.918863237	9.74819285	8.658211483	9.231221181	6.930737338	5.930737338	8.654636029	7.906890596	8.596189756	8.658211483	8.991521846	9.483815777	8.299208018	6.87036472	7.21916852	7.622051819	7.22881869	10.61194694	8.164906927	8.787902559	8.370687407	7.303780748	8.651051691	8.204571144	8.087462841	7.994353437	8	6.357552005	9.154818109	9.047123912	6.906890596	8.625708843	7.139551352	8.948367232	11.11829223	6.845490051	8.379378367
GRID2	1	1	1	0	0	1	0	1.584962501	0	0	0	0	0	0	0	1.584962501	1	0	0	3.807354922	0	0	0	0	0	0	0	0	0	1	0	0	0	1	0	2.584962501	0	0	1.584962501	0	0	0	0	0	0	0	2.321928095	0	1
GUCY1A2	10.03754695	9.348728154	7.965784285	9.238404739	9.659995892	10.31967212	10.65105169	9.751544059	10.29347165	8.21916852	7.055282436	9.131856961	7.483815777	8.721099189	8.46760555	8.558420713	8.479780264	9.324180547	8.005624549	8.717676423	8.257387843	9.233619677	8.159871337	8.607330314	8.584962501	8.082149041	9.74819285	8.303780748	6.977279923	9.784634846	9.396604781	8.948367232	8.055282436	9.493855449	8.330916878	8	8.77478706	7.592457037	9.182394353	7.6794801	7.515699838	7.17990909	7.108524457	7.714245518	9.09011242	8.710806434	6.266786541	7.442943496	7.636624621
OLAH	3.169925001	1	6.129283017	3	4.95419631	2.321928095	1	3.321928095	7.17990909	4.906890596	2.321928095	2.321928095	4.169925001	1	1.584962501	3.459431619	2.584962501	1	1.584962501	2.807354922	0	1	1	2	1	1.584962501	1	1	1.584962501	2	2.321928095	2	2.584962501	1.584962501	4.247927513	1.584962501	1.584962501	0	7.754887502	1	1	3.459431619	1	0	1	2.584962501	0	2	2.584962501
SCN3A	5.727920455	4	3.459431619	3.906890596	8.098032083	5.64385619	1.584962501	4.807354922	1	5.357552005	3.321928095	6.087462841	0	4.321928095	6.768184325	3.700439718	2.584962501	2.807354922	4.64385619	2.321928095	2.321928095	4.321928095	2	3	0	3.169925001	1	5.285402219	3.906890596	3.584962501	3.584962501	2	2	2	3.700439718	3.169925001	3.321928095	3.459431619	3.321928095	2	3.584962501	2.321928095	3.459431619	2.321928095	4.169925001	2	1	3.807354922	2.321928095
KCNJ16	9.37721053	8.84862294	0	8.483815777	1	8.409390936	5.357552005	6.988684687	9.159871337	1.584962501	6.442943496	6.768184325	8.330916878	6.988684687	6.491853096	7.087462841	7.17990909	7.475733431	3.459431619	6.06608919	3.169925001	2.321928095	2	1	4.392317423	2	1	5.357552005	7.044394119	7.948367232	3.169925001	2.321928095	10.91288934	2.807354922	4.807354922	3.459431619	5.459431619	0	10.39660478	2.321928095	5.832890014	12.41256985	8.317412614	6.807354922	2	11.90350531	8.991521846	5.087462841	5.426264755
CACNA2D1	8.77478706	9.37286506	8.710806434	8.46760555	8.375039431	9.881113961	8.894817763	8.353146825	8.581200582	8.14974712	6.209453366	8.194756854	6.930737338	8.603626345	7.794415866	6.977279923	7.383704292	7.577428828	7.948367232	7.169925001	7.312882955	8.271463028	7.409390936	7.375039431	6.930737338	6.741466986	8.076815597	6.727920455	6.918863237	8.658211483	6.539158811	7.768184325	7.531381461	7.569855608	7.672425342	7.46760555	7.276124405	6	7.491853096	5.584962501	6.894817763	6.599912842	4.807354922	6.95419631	6.820178962	8.409390936	5.930737338	6.554588852	7.17990909
HS3ST3A1	5.781359714	5.882643049	2	5.64385619	2	4.95419631	4.754887502	4.584962501	3.807354922	5.64385619	3.584962501	5.807354922	4.169925001	4.95419631	4.95419631	4.857980995	4.392317423	3.700439718	5.426264755	3.459431619	2.584962501	4.087462841	5.754887502	4.392317423	2.584962501	2.584962501	1	4.700439718	5.247927513	5.491853096	3.700439718	4.087462841	4.321928095	3.321928095	5.930737338	4.169925001	4.392317423	3.321928095	4.807354922	3.169925001	3	3.906890596	3.584962501	4.857980995	3.807354922	3.169925001	7.721099189	2.584962501	3.584962501
PGM5	10.78953364	8.290018847	9.37286506	10.18858885	8.266786541	9.965784285	8.483815777	8.503825738	8.011227255	9.840777924	8.285402219	8.915879379	4.906890596	8.584962501	7.14974712	6.303780748	9.033423002	9.303780748	8.714245518	8.159871337	8.503825738	8.108524457	7.686500527	8.164906927	11.89746734	7.700439718	7.965784285	8.686500527	8.921840937	9.764871591	8.483815777	7.357552005	6	9.074141463	8.77148947	8.335390355	7.741466986	10.27496047	7.876516947	7.129283017	7.845490051	5.781359714	11.2708793	7.366322214	8.266786541	6.475733431	8.797661526	7.936637939	7.651051691
PDE1C	5.672425342	10.01122726	2.321928095	4.754887502	4.807354922	9.681238412	4.807354922	5.426264755	8.330916878	8.994353437	4.169925001	6.285402219	5.882643049	5.614709844	3.807354922	8.13442632	4.247927513	2.807354922	6.727920455	4.584962501	3.321928095	4.64385619	5.95419631	5.614709844	1	5.209453366	5.321928095	5.754887502	4	2.807354922	5.672425342	5.672425342	5.209453366	5	5.209453366	6.169925001	4	5.169925001	5.614709844	4.906890596	3.807354922	12.65082737	4.64385619	3.700439718	4.64385619	5.392317423	5.247927513	4.700439718	5.087462841
ADCY8	6.189824559	0	1	8.405141463	1.584962501	0	0	4	1	0	6.599912842	2.321928095	2.807354922	1.584962501	3.459431619	6.882643049	4.95419631	5.64385619	2	4	0	1	0	1.584962501	3.906890596	0	0	2.807354922	1	5.169925001	1.584962501	1.584962501	2	1.584962501	2.321928095	1	5.169925001	8.924812504	1	0	0	0	10.77148947	3.906890596	0	2	1	1.584962501	1.584962501
KCNS2	3.321928095	3.807354922	9.705632387	2.321928095	8.396604781	4	2.807354922	3.321928095	3	6.06608919	1	3.459431619	0	3.584962501	3.459431619	1	2.321928095	2	2	2	1.584962501	1	2.321928095	3.807354922	0	2.321928095	0	0	2.584962501	2.807354922	0	2.584962501	1.584962501	2	3.807354922	1.584962501	2.584962501	0	2.807354922	0	1	0	1	3.169925001	1	0	1.584962501	1	3.459431619
NMNAT2	6.554588852	5.857980995	12.11015702	5.392317423	11.57648435	6.392317423	3.906890596	6.794415866	5.554588852	5.64385619	4.247927513	5.584962501	6.108524457	4.087462841	5.426264755	9.055282436	3.459431619	5.209453366	5.169925001	10.10328781	3.321928095	4.64385619	4.64385619	3	2	5	3.807354922	4.392317423	5	3.584962501	5.087462841	3.700439718	7.936637939	3.584962501	5.426264755	5.392317423	3.584962501	3.584962501	5.554588852	3.807354922	4.700439718	4.321928095	4.700439718	3.906890596	3.459431619	5.357552005	4.169925001	4.169925001	4.247927513
CACNA2D3	5.781359714	5.321928095	7.076815597	5.247927513	5.95419631	5.169925001	5.930737338	3.700439718	6.357552005	4.087462841	4.584962501	6.129283017	7.21916852	5.392317423	4.392317423	6.321928095	4.247927513	4.247927513	5.554588852	4.906890596	4.523561956	4.906890596	5.614709844	3	3.807354922	3.459431619	4.392317423	6.22881869	2	4	3.459431619	4.321928095	5.754887502	3.906890596	4.087462841	5.672425342	4.584962501	3.459431619	6.658211483	1.584962501	3	4.700439718	8.581200582	4.700439718	3	4.700439718	6.426264755	2.584962501	5.882643049
KCNJ6	3	5.357552005	0	1	2.584962501	5.672425342	2.807354922	3	6.14974712	7.17990909	2	4.700439718	5.247927513	3.321928095	3.459431619	4.169925001	1.584962501	0	5.459431619	3.906890596	2.807354922	0	1.584962501	1.584962501	0	5.321928095	2	11.5526691	0	1	0	4.087462841	1.584962501	3.321928095	2.584962501	5.129283017	1	1.584962501	11.71853288	0	0	1	7.592457037	4.247927513	0	0	7.918863237	3.169925001	4.087462841
SLC34A2	9.952741247	4.906890596	1	10.23122118	0	8.523561956	5.169925001	7.906890596	7.294620749	6.375039431	7.813781191	7.129283017	14.93064495	7.400879436	10.73047014	11.20273604	7.312882955	8.487840034	5.459431619	7.813781191	4.807354922	3.584962501	3.700439718	1.584962501	5.247927513	10.26091953	0	7.888743249	7.994353437	8.515699838	3.321928095	5.584962501	17.76862373	5.459431619	7.714245518	3	7.238404739	5.044394119	15.7411246	3.169925001	6.357552005	13.49610478	5.614709844	8.076815597	4.459431619	13.39432871	4.95419631	6.727920455	6.741466986
SLC30A2	7.845490051	1.584962501	4.169925001	9.113742166	3.459431619	3.459431619	8.495855027	4.321928095	2.321928095	3.169925001	5.700439718	3.321928095	12.20212382	5.64385619	6.523561956	7.592457037	5	4.584962501	5.584962501	5.247927513	3.321928095	4.95419631	2.584962501	2.584962501	1	1.584962501	1.584962501	6.781359714	4.857980995	6.06608919	7.209453366	3	9.749869427	4	5.523561956	2	1.584962501	9.958552715	5.247927513	2	2.807354922	4.857980995	9.187352073	4.459431619	1	2	8.375039431	2.584962501	6.06608919
SLC5A11	4.754887502	6.459431619	1	4.906890596	5.169925001	5.614709844	7.011227255	6.686500527	4.95419631	6.022367813	2.584962501	3.321928095	2	8.693486957	5.169925001	6.965784285	5.426264755	4.95419631	8.64385619	4.906890596	6.977279923	8.098032083	5.832890014	7.409390936	6.584962501	5.209453366	4.321928095	3.700439718	3.459431619	4.584962501	8.744833837	5.357552005	3.459431619	4.247927513	4.95419631	7.189824559	2	8.569855608	3.459431619	3.169925001	3.169925001	2.584962501	4.169925001	3.807354922	2.807354922	3	3.807354922	5.672425342	6.754887502
CLIC6	10.59339112	6.50779464	6.700439718	12.52012755	9.335390355	7.139551352	9.640244936	7.139551352	5.247927513	6.930737338	8.714245518	6.977279923	9.278449458	8.409390936	10.34207467	9.603626345	8.73470962	9.375039431	6.022367813	7.06608919	4.95419631	6.554588852	5.426264755	3	2	2.807354922	2	7.46760555	7.912889336	9.197216693	3.169925001	6	5.247927513	6.189824559	8.262094845	5.285402219	4.584962501	4.392317423	7	4.087462841	4.807354922	5.044394119	2.807354922	8.714245518	1.584962501	10.15481811	4.584962501	5.857980995	5.882643049
SLC1A7	9.315149562	7.06608919	5.321928095	8.832890014	8.6794801	6.303780748	10.45635442	7.554588852	5.882643049	6.95419631	8.060695932	7.614709844	11.23302043	7.95419631	7.584962501	7.721099189	8.108524457	8.209453366	8.033423002	7.011227255	7.721099189	6.832890014	8.864186145	9.063395081	5.044394119	7.622051819	7.658211483	6.807354922	7.159871337	8.479780264	8.199672345	8.033423002	4.392317423	9.079484784	7.417852515	8.459431619	10.01541505	6.189824559	3.906890596	5.554588852	6.022367813	5.247927513	1	8.686500527	6.169925001	5.247927513	6.209453366	9.167418146	8.204571144
BSND	0	0	1	1	0	1	2	4.64385619	1	0	1.584962501	3.169925001	0	0	1.584962501	2.584962501	1.584962501	1	1	5.044394119	2.321928095	0	0	0	1	0	1	0	0	0	3.584962501	1	0	0	0	1	1.584962501	0	0	1	2	1	0	1	0	1.584962501	0	0	0
PDHA2	0	0	0	0	0	0	0	0	0	0	0	0	0	0	0	1	0	0	0	1	0	0	0	0	0	0	0	0	0	0	0	0	1	0	0	0	0	0	1	0	0	0	0	0	1	0	1	0	0
SLC6A20	8.599912842	4.95419631	1.584962501	4.523561956	0	3.700439718	3.906890596	7.348728154	1	2.321928095	3.321928095	3.169925001	2.321928095	4.247927513	12.20823436	6.044394119	3	5.64385619	4.169925001	2.807354922	2	2.807354922	1	1	3.321928095	1	3	3.169925001	6.189824559	4.247927513	6.442943496	1	7.584962501	1	4.700439718	3.700439718	1	3.459431619	8.558420713	0	5.209453366	1	3	4.584962501	0	4.754887502	0	3.584962501	3.584962501
NDST3	4.247927513	0	5.169925001	5.727920455	0	1.584962501	1	4.247927513	2	0	4.523561956	3.169925001	1	3.459431619	3.169925001	3	4.247927513	5.832890014	1	2.584962501	1.584962501	1	2.584962501	6.266786541	2.321928095	3	2	4.169925001	5.044394119	6.339850003	1.584962501	0	0	3.906890596	1	0	4	3.169925001	2	0	2.321928095	2.807354922	1.584962501	2.584962501	4.523561956	0	2.584962501	3.700439718	2.584962501
ADAD1	0	0	0	0	0	0	0	0	0	0	0	0	0	0	0	0	0	1	0	8.696967526	0	0	0	0	0	0	0	0	0	0	0	0	0	0	0	0	0	1	0	0	0	0	0	0	0	1	0	0	0
GUCY1A3	10.45840661	11.17430154	8.658211483	9.727920455	8.654636029	10.83605036	9.157346935	9.686500527	10.61470984	9.994353437	7.700439718	9.964340868	7.651051691	9.890264277	9.118941073	9.651051691	9.025139562	8.836050355	9.611024797	9.172427509	8.861086906	9.951284715	8.447083226	8.554588852	7.17990909	8.744833837	9.06608919	7.876516947	9.047123912	9.665335917	8.731319031	9.37286506	8.768184325	9.236014192	9.700439718	9.588714636	8.511752654	7.636624621	10.2467406	7.62935662	9	11.32249154	6.209453366	8.810571635	8.438791853	10.25738784	10.46658634	8.442943496	8.252665432
GPX8	9.529430554	10.25974326	9.495855027	9.118941073	9.368506462	9.784634846	8.62935662	8.980139578	9.544964433	9.447083226	7.554588852	8.6794801	8.810571635	9.28077077	10.65194861	9.753216749	8.577428828	7.159871337	8.665335917	10.06877828	7.912889336	8.686500527	8.113742166	8.087462841	6.781359714	6.857980995	8.751544059	6.392317423	7.247927513	8.700439718	7.266786541	8.611024797	9.299208018	8.033423002	8.768184325	8.184875343	7.577428828	6.988684687	12.13378441	6.700439718	8.527477006	8.700439718	6.06608919	8.194756854	7.247927513	9.712527	9.09011242	7.442943496	7.787902559
ENPP6	3.807354922	2	7.754887502	4.95419631	6.357552005	2.807354922	2.321928095	7.247927513	3	2.321928095	2.584962501	3.700439718	2.807354922	3.906890596	3.169925001	4	1.584962501	2.321928095	3.321928095	5.321928095	1	2.584962501	2.584962501	3.700439718	2.321928095	7.807354922	2.584962501	2.807354922	3.807354922	4	2	2.584962501	5.247927513	1.584962501	3.321928095	3.321928095	4.321928095	4.247927513	3.169925001	2.584962501	0	1	3.169925001	3.169925001	2.584962501	2	3.169925001	2.584962501	2.321928095
GRIK2	4.64385619	5.129283017	1.584962501	1.584962501	2	3.906890596	2.321928095	6.700439718	1.584962501	3.459431619	3.584962501	4.459431619	1	3.459431619	3.584962501	4.321928095	2.584962501	1	2.321928095	3.700439718	2.321928095	3.459431619	2.807354922	4	4.321928095	1	0	1.584962501	3.169925001	2.321928095	2	2.321928095	2	4.087462841	2.321928095	1	2.584962501	2.321928095	3	0	0	0	1	2	4.584962501	2.584962501	3.584962501	3.169925001	1.584962501
HCN1	2.807354922	0	1	1	0	7.971543554	0	2.321928095	5.523561956	7.8008999	2	3	0	1.584962501	0	4.857980995	1	2.584962501	1	2.584962501	4.523561956	0	0	0	5.044394119	0	0	2	2.321928095	1.584962501	0	1	0	3	0	1.584962501	5.491853096	0	0	0	0	1	1.584962501	0	2.321928095	1	0	7.554588852	1
SLC30A8	1	0	1	0	0	0	0	0	0	0	0	0	1	2	1	7.257387843	0	0	1	10.3140167	0	0	1.584962501	0	0	0	1	0	0	1	0	0	0	0	0	3.807354922	0	1	2	1.584962501	0	0	0	1.584962501	1	1	4.584962501	1	1
TRPV6	9.654636029	0	0	9.038918989	3	2.584962501	3.807354922	7.515699838	1.584962501	3.459431619	4.906890596	8.816983623	9.888743249	5.807354922	10.1711768	8.233619677	6.392317423	7.73470962	3.700439718	6.108524457	3	2	2.807354922	1.584962501	1	1	1	5.209453366	8.194756854	6.303780748	3	4.700439718	9.027905997	4.392317423	6.266786541	3.584962501	3.807354922	4.700439718	9.167418146	3.321928095	0	8.721099189	1	6.754887502	0	10.25620869	3	5.087462841	5
SLC18A2	4.700439718	4.906890596	7.95419631	4.169925001	2	4.64385619	8.909893084	4.700439718	3.459431619	2.807354922	2	4.857980995	2.584962501	3.807354922	4.754887502	4.247927513	3.169925001	3.906890596	4.169925001	3.584962501	4.857980995	4	4.584962501	2.807354922	3.584962501	3.169925001	2.584962501	6.942514505	2.321928095	5.285402219	3.169925001	3.169925001	5.584962501	3.459431619	2.584962501	3	4.321928095	2	5.614709844	4	3	5.129283017	3.906890596	3.906890596	4.807354922	4.906890596	3.807354922	4.754887502	3.700439718
SLC39A2	3.169925001	2.584962501	5	2.807354922	5.044394119	2.807354922	2.807354922	3.169925001	0	3	2.807354922	3	1	2	2.584962501	0	3.584962501	1	2.321928095	1	1.584962501	3.584962501	2.584962501	2.321928095	1.584962501	1.584962501	0	1	3.321928095	2.321928095	0	2.807354922	2	1.584962501	2.584962501	1.584962501	2	0	0	0	1	1	0	1	2.584962501	3	2	1	2.321928095
KCNC2	2.807354922	0	0	0	0	1	5.906890596	3.807354922	7.707359132	1	0	0	0	0	4.700439718	8.154818109	1	1	7.787902559	9	0	0	0	0	0	4	0	2.807354922	1	1	0	4.906890596	0	1	1	0	1	2.321928095	0	4.700439718	7.189824559	0	0	0	0	0	6.857980995	0	4.64385619
GLB1L3	2	1	3	2.807354922	0	3.321928095	1	1.584962501	6.672425342	3.169925001	2.807354922	3	1	3.169925001	0	2.807354922	2.584962501	0	2.807354922	3.807354922	0	1	2.584962501	0	0	1.584962501	0	1	1	1	0	4.392317423	4.169925001	6.845490051	3.807354922	6.95419631	1.584962501	0	3.584962501	1.584962501	0	1.584962501	0	2	2	2.584962501	0	1	2.584962501
PLD4	8.184875343	7.285402219	7.475733431	8.14974712	6.087462841	6.169925001	7.960001932	6.672425342	5	5.044394119	6.475733431	7.876516947	9.250298418	7.851749041	6.321928095	6.475733431	7.483815777	5.832890014	6.714245518	7.46760555	6.539158811	6.658211483	7.693486957	6.209453366	4.700439718	4	5.554588852	5.64385619	6.882643049	6.614709844	3.169925001	6.266786541	9.888743249	5.357552005	7.54689446	8.668884984	6.209453366	5.392317423	6.614709844	4	5.169925001	9.503825738	3.807354922	6.357552005	5.614709844	9.426264755	10.86805085	5.584962501	6.06608919
AQP2	1	0	1	0	0	0	2	1	0	0	0	1.584962501	1.584962501	0	5.087462841	0	0	0	0	1	0	0	0	0	0	0	0	1.584962501	0	0	1	0	0	0	1.584962501	0	1	0	0	0	0	0	1	0	0	0	0	0	0
ACER1	2.321928095	2.584962501	1	2.807354922	0	1.584962501	0	1.584962501	2	2	1.584962501	2.807354922	1	1.584962501	1	0	2.321928095	0	2	1.584962501	0	1.584962501	1	0	2	3.459431619	0	3.321928095	2.321928095	1	1	1	0	3.459431619	1.584962501	1.584962501	0	4.807354922	0	1.584962501	1	1.584962501	6.392317423	0	2	1	1.584962501	1	1.584962501
SOAT2	5.129283017	1.584962501	5.357552005	4.807354922	2	2.584962501	6	10.20945337	3.459431619	1	4.857980995	4.523561956	6.584962501	4.321928095	2.807354922	7.118941073	5.321928095	5.169925001	10.03754695	4	8.348728154	11.18363538	6.820178962	5.044394119	7.577428828	5.044394119	3.807354922	4.754887502	6	6.22881869	11.41415668	1	4.321928095	2.584962501	10.01402047	6.768184325	3.807354922	7.426264755	2.321928095	3.321928095	10.50084188	2.807354922	6.569855608	9.430452552	5.523561956	7.515699838	3.807354922	4.584962501	4.392317423
ENTPD3	4.64385619	3.906890596	5.087462841	1.584962501	4.700439718	3.807354922	4.523561956	3.807354922	5.169925001	3	0	3.584962501	9.319672121	4.169925001	8.577428828	7.988684687	4.247927513	0	2.321928095	1	2	4	2.584962501	1	1	2	2	1.584962501	3.169925001	3	3.700439718	5.882643049	0	1	2	2.584962501	0	2	4.169925001	2.807354922	4	0	4	1	2	0	5.426264755	3.459431619	1
NAALADL1	7.366322214	7.434628228	7.584962501	7.491853096	7.924812504	8.159871337	6.768184325	8.430452552	7.614709844	8.169925001	6.087462841	7.129283017	5.392317423	6.894817763	7.098032083	6.339850003	7.076815597	5.857980995	7.74819285	6.741466986	6.523561956	7.807354922	6.686500527	6.569855608	5.459431619	5.584962501	6.169925001	6.14974712	6.554588852	6.584962501	6.266786541	6.339850003	5.977279923	6.781359714	7.539158811	7.400879436	7.483815777	5.906890596	5.832890014	6.266786541	8.060695932	5.129283017	4.392317423	7.906890596	6.321928095	6.426264755	6.614709844	5.672425342	6.475733431
CLIC3	5.857980995	5.129283017	6.686500527	4.95419631	7.383704292	5.554588852	4.459431619	5.247927513	4.906890596	5.087462841	3.807354922	5.044394119	4.459431619	5.169925001	9.62388149	5	5.209453366	3.807354922	5.087462841	5.754887502	4.64385619	4.906890596	4.906890596	5.169925001	3	5.285402219	5.584962501	4.64385619	4.857980995	4.247927513	4.754887502	3.169925001	3.700439718	5.087462841	5.129283017	5.491853096	3.321928095	3.807354922	3.169925001	4.523561956	3	3.321928095	3.700439718	4.95419631	4.700439718	4.169925001	5.459431619	4.459431619	4.392317423
SLN	2.584962501	0	0	0	6.87036472	0	0	0	5.357552005	1.584962501	0	0	4.087462841	2.584962501	1.584962501	4.523561956	0	1.584962501	1.584962501	0	0	0	1	1	0	0	0	2	2.321928095	0	1.584962501	0	3.169925001	0	2	0	0	0	4.584962501	0	0	1	1	1	0	6.87036472	1	0	0
COX7B2	7.787902559	0	0	2.584962501	1	0	0	10.05799172	0	0	4.807354922	0	0	6.285402219	0	9.35974956	0	0	0	10.17492568	8.209453366	0	0	5.672425342	1	0	0	2	1.584962501	0	1	0	0	5.087462841	0	9.28077077	0	1.584962501	8.30833903	6.832890014	0	1.584962501	0	0	0	1	6.977279923	6.022367813	6.375039431
PFKFB3	11.89064428	11.21006248	13.17164594	12.29059489	10.95927751	10.06069593	10.41785251	12.00316651	10.91811785	11.0313566	10.91587938	11.41204051	13.74829769	12.16207657	11.04507705	13.22339841	9.836050355	9.73978061	10.73640193	14.06255214	11.03823313	9.257387843	9.344295908	12.34928123	10.13570929	9.273795599	9.709083813	11.12992693	10.55650605	11.30206767	9.54689446	12.98726401	14.73862008	9.317412614	10.58214198	11.28077077	11.46454575	9.891783703	14.09498486	8.936637939	9.238404739	15.31525572	11.0721326	10.38801729	10.21188829	13.95855272	12.89614316	9.724513853	10.97584797
PGK2	0	0	1	0	0	0	1	0	0	0	0	0	1	0	0	0	0	0	0	4	1	0	0	0	0	0	0	1	0	1	0	0	0	0	0	0	0	0	0	0	0	0	0	0	0	0	0	0	0
RRM2	8.252665432	8.238404739	7.129283017	8.672425342	7.348728154	7.011227255	7.727920455	10.41574177	8.636624621	6.50779464	5.523561956	9.465566405	9.221587121	9.714245518	11.08480839	10.40407714	8.303780748	7.14974712	9.607330314	10.06339508	9.583082768	9.569855608	9.707359132	8.087462841	8.731319031	7.055282436	7.17990909	5.754887502	8.005624549	8.016808288	9.016808288	8.640244936	7.607330314	8.689997971	9.544964433	9.182394353	8.038918989	9.038918989	10.92629599	9.266786541	9.388017285	10.6617781	7.303780748	10.19967234	8.573647187	11.09077405	11.34983409	9.214319121	9.019590728
B3GALT1	2.584962501	1	8.924812504	1.584962501	6.339850003	4	3.807354922	1	1	4.459431619	2.321928095	1.584962501	6.14974712	0	3.169925001	4.754887502	1	0	2.321928095	9.342074668	0	1	2.807354922	1	5.169925001	1	1	3.459431619	1	2	3	1.584962501	1.584962501	5.247927513	3.169925001	1.584962501	1	3.906890596	2	0	1	3.459431619	3.807354922	1	0	3.459431619	2	1.584962501	0
UGT2A1	2	7.787902559	0	3	0	4.523561956	0	3	1	3.459431619	4.321928095	1.584962501	2	5.930737338	3.807354922	1	4.857980995	2.321928095	8.8008999	4.523561956	2	2.321928095	1	8.912889336	0	3	0	5.209453366	2	6.022367813	6.14974712	8.897845456	1.584962501	5.930737338	5.906890596	7.139551352	3.321928095	6.321928095	0	6.189824559	5	2.807354922	0	3.584962501	9.575539247	1	7.658211483	5.584962501	10.40832974
MSRB3	11.05460432	10.85642553	10.31967212	10.33091688	9.995767151	10.4807902	9.978710459	10.90237511	10.48984796	10.20457114	8.625708843	10.40407714	9.100662339	9.876516947	9.442943496	10.08878824	9.129283017	9.493855449	9.899356923	12.38127256	9.025139562	9.994353437	8.731319031	9.172427509	8.30833903	8.554588852	9.83447105	9.184875343	8.994353437	9.751544059	8.994353437	9.605479518	10.33203655	9.426264755	9.796039609	9.240791332	9.044394119	8.426264755	10.20945337	8.164906927	9.463524373	8.781359714	7.348728154	8.924812504	9.177419538	9.930737338	7.50779464	8.566054038	8.751544059
SLC6A19	8.129283017	0	0	6.06608919	0	0	12.81838246	5.129283017	0	1	0	7.247927513	1	3.584962501	8.252665432	2.584962501	6.807354922	8.475733431	3	5.807354922	2.321928095	11.17492568	12.99382294	1	0	0	0	3.906890596	8.422064766	6.700439718	0	1.584962501	7.303780748	2	9.445014846	2	4.087462841	1.584962501	0	2	3	2.321928095	2	5.129283017	0	2.807354922	0	1	5.169925001
STARD6	1	1	0	1	0	0	1	0	0	0	1	1	0	0	0	1	1	1	0	2	0	0	1	0	0	0	0	0	0	1	1	0	0	0	1	0	1	0	1	0	0	0	0	1	0	1	1.584962501	0	0
SLC26A9	4.087462841	6.700439718	0	4.700439718	1.584962501	4.700439718	5.044394119	1.584962501	7.936637939	5.209453366	1	2.584962501	4.247927513	1.584962501	4.95419631	5.614709844	2.321928095	2.807354922	2.321928095	3.459431619	2.321928095	6.794415866	4.392317423	1.584962501	0	1	2.321928095	2	2.321928095	3.169925001	0	6.741466986	8.700439718	1.584962501	3	5.357552005	1	1.584962501	2.584962501	2	6.321928095	1	0	3.584962501	0	4.247927513	3.584962501	1.584962501	4.700439718
SLCO2A1	10.95201316	11.03273453	10.49984589	11.04780555	10.73978061	12.43931146	10.54109662	10.22520744	9.584962501	11.87728413	9.513727596	11.30149619	8.810571635	10.85642553	9.098032083	9.885696373	10.78463485	10.01122726	10.24911345	11.28308835	9.893301531	10.74483384	10.69348696	10.30606169	9.116343961	11.68431031	10.93590168	11.11699368	8.854868383	9.310612782	10.82575383	11.06608919	8.392317423	11.23421868	10.74651432	10.67330908	9.932214752	8.447083226	8.562242424	10.47876962	9.459431619	5.906890596	9.631177056	8.784634846	9.753216749	9.871905238	8.985841937	9.364134655	10.18363538
CHRNA7	3.584962501	2.321928095	3.584962501	3.169925001	1	3.700439718	4	1.584962501	3	2	0	2	5.247927513	2	5.857980995	2	1.584962501	0	1	2	1	1.584962501	2.584962501	3	0	0	0	1	2.321928095	2	1	1.584962501	7.577428828	1.584962501	2	1	1.584962501	0	2.807354922	1	3.169925001	2	1	1.584962501	0	6.409390936	3.459431619	0	1
SCN4B	7.95419631	7.787902559	7.882643049	7.303780748	8.948367232	9.967226259	9.645658432	8.238404739	9.033423002	8.28077077	6.169925001	7.87036472	7.14974712	7.139551352	5	6.375039431	7.64385619	6.285402219	7.741466986	6.247927513	5.977279923	5.672425342	7.539158811	7.54689446	5.754887502	8.864186145	9.199672345	9.531381461	7.499845887	6.392317423	8.614709844	6.169925001	6.108524457	8.710806434	6.523561956	7.569855608	5.426264755	6.303780748	4.754887502	7.936637939	4.857980995	3.807354922	7.022367813	6.339850003	7.321928095	6.539158811	6.539158811	6.409390936	6.189824559
KCTD12	11.97763769	12.51496056	13.00158412	11.67065625	9.876516947	12.76051205	12.02721489	12.23152121	11.62798978	11.47116713	10.27262978	11.75739001	12.77540452	12.08414401	11.19290922	10.43358544	11.09407769	10.78299821	11.56890615	11.1234748	10.58120058	11.65329295	11.15481811	11.24436384	9.71596199	10.00982862	10.39231742	10.8494051	10.31061278	11.07881795	10.38154295	10.96794671	10.88798213	10.65463603	12.52184578	11.46403515	10.47775827	9.851749041	11.40779885	10.23720996	10.6635581	10.203348	9.231221181	10.29691621	10.77725532	11.14656868	12.97853172	10.53527538	10.59339112
CYP11B2	0	0	0	0	0	0	0	0	0	0	0	0	0	0	0	0	0	0	0	0	0	0	0	0	0	0	0	5.672425342	0	0	0	0	0	0	0	0	0	0	0	0	0	0	0	0	0	0	0	0	0
TH	4.700439718	1	0	4	1	2	1	2	0	2.807354922	3	2.807354922	5.95419631	2.807354922	4.321928095	1	1.584962501	4.087462841	0	1.584962501	0	2	1.584962501	1.584962501	1	3.807354922	2.807354922	1	4.584962501	4.523561956	0	1	0	3	0	1	2.321928095	1	1.584962501	4	0	1	1	0	4.321928095	0	2	3.459431619	1
PLD5	4.247927513	2.584962501	12.36986994	4.64385619	12.3459596	2	1	5.807354922	4	1	1	3.807354922	3.584962501	1.584962501	1	1	3	0	1.584962501	2.584962501	2	2.584962501	3.459431619	1	3.321928095	2.321928095	3.584962501	3.321928095	3.906890596	3.700439718	3	1	2.584962501	2.584962501	2.321928095	2	2.807354922	1.584962501	1.584962501	2.321928095	1.584962501	3.459431619	1	3	2.807354922	7.108524457	4.754887502	0	0
KCTD4	2.321928095	0	3.321928095	1	0	0	0	1	0	0	0	1	0	0	1	1	0	0	1	1.584962501	1	1.584962501	1.584962501	1	1	1.584962501	0	0	1	1	0	0	2.807354922	0	2	1	0	0	1	1.584962501	0	1.584962501	0	1	0	1.584962501	0	0	1
NQO1	11.4252159	12.40167953	9.169925001	8.092757141	10.23481743	10.49785184	8.290018847	8.558420713	11.97978243	10.32192809	5.930737338	12.74840253	10.25974326	14.08613623	14.19936562	14.30677374	14.3878154	7.46760555	14.59134702	8.330916878	7.483815777	8.13442632	8	13.50320461	11.37232095	9.707359132	8.851749041	9.960001932	9.082149041	7.055282436	9.008428622	12.92592526	8.204571144	8.348728154	14.32930583	8.438791853	10.5980525	15.52665206	6.62935662	7.209453366	12.82217246	9.28771238	7.672425342	8.199672345	10.95201316	6.357552005	16.40184616	7.665335917	12.72877085
B4GALNT4	6.247927513	5.392317423	2.807354922	5.392317423	4.64385619	5.459431619	8.971543554	4.906890596	3.700439718	4.584962501	3.700439718	8.77807713	11.99823782	4.584962501	10.27146303	6.569855608	6.442943496	5	3.906890596	4.857980995	2.584962501	7	9.784634846	1	2	1.584962501	2.321928095	6.754887502	3.807354922	4.247927513	3	10.10852446	11.42469119	3.321928095	2.321928095	4.523561956	9.95419631	3	9.517669388	2.321928095	5.247927513	10.19967234	0	8.754887502	0	10.23002044	1.584962501	4.392317423	4.807354922
GRID1	7.700439718	6.339850003	8.588714636	6.209453366	8.243173983	7.22881869	8.113742166	5.857980995	7.894817763	6.741466986	5	8	9.063395081	5.523561956	5.930737338	7.330916878	7.6794801	3.807354922	8.988684687	10.64385619	3.584962501	7.400879436	8.339850003	4.392317423	3	4.523561956	9.306061689	4.64385619	7.794415866	6.569855608	3.807354922	9.430452552	8.243173983	9.030667136	8.17990909	7.276124405	6.459431619	3.584962501	8.503825738	9.273795599	4.459431619	11.42416629	8.654636029	5.95419631	1.584962501	10.89481776	4.95419631	6.22881869	5.781359714
PLCXD3	9.092757141	7.076815597	9.019590728	8.77807713	4.95419631	9.33315535	9.216745858	6.857980995	5.930737338	9.56414949	7.607330314	9.236014192	3.807354922	7.813781191	7.721099189	5.426264755	8.491853096	8.475733431	7.129283017	7.569855608	7.74819285	7.011227255	6.857980995	8.430452552	6.807354922	7.727920455	8.082149041	6.918863237	7.813781191	8.829722735	4.857980995	6.965784285	6.475733431	8.092757141	6.06608919	5.426264755	7.864186145	5.321928095	9.533329732	5.807354922	3	5.700439718	3.584962501	6.169925001	6.918863237	8.103287808	7.50779464	7	6.95419631
PYCR1	8.463524373	9.850186838	6.189824559	8.804131021	4.906890596	8.873444113	9.784634846	7.599912842	9.955649908	10.15228484	6.475733431	9.523561956	10.49285462	7.95419631	10.72195361	7.400879436	8.451211112	6.741466986	6.857980995	10.23361968	9.519636253	10.4419067	10.45224124	6.50779464	11.28655776	7.707359132	9.442943496	8.781359714	7.741466986	8.46760555	6.169925001	11.4003458	8.596189756	8.06608919	6.768184325	7.50779464	8.379378367	5.807354922	9.612868497	5.554588852	7.8008999	9.693486957	4	9.787902559	5.209453366	10.23242093	6.658211483	8.434628228	7.276124405
GABRR3	3.321928095	2	0	1.584962501	0	0	0	1.584962501	0	1	2	3.321928095	0	3	2.584962501	4.459431619	3	0	8.103287808	3.169925001	2.584962501	2.321928095	0	6.169925001	0	4.247927513	0	5	0	0	5	1.584962501	0	0	7.754887502	6.375039431	1	4.807354922	0	3.321928095	3.906890596	5.727920455	0	1	0	1	5.491853096	2.584962501	7.826548487
GRIN2A	6.189824559	4.247927513	7.330916878	6.794415866	5.727920455	4.169925001	7.46760555	5.129283017	4.087462841	4.906890596	3.700439718	6.741466986	8.357552005	5.357552005	7.21916852	7.238404739	4	2.807354922	4.64385619	3.584962501	2	3.321928095	6.459431619	3.700439718	1	2.584962501	3.459431619	3	2	5.807354922	0	10.31288296	7.781359714	4.087462841	4	3.459431619	8.791162889	3	11.55554777	2.321928095	5.285402219	8.54689446	4.95419631	5.614709844	2.584962501	11.54496443	2.807354922	2.321928095	3.321928095
B3GALT5	9.049848549	4.087462841	1.584962501	7.348728154	0	3.807354922	3	5.700439718	5.044394119	1.584962501	3.321928095	6.339850003	11.71467483	5.426264755	12.16647695	7.882643049	6.247927513	7.330916878	1.584962501	5.781359714	3	2.321928095	2.584962501	0	1	3.584962501	3.169925001	3	6.357552005	6.554588852	2.807354922	6.321928095	6.50779464	3.459431619	4.64385619	2	6.129283017	2.321928095	5.64385619	2.584962501	4.087462841	8.361943774	2	6.375039431	0	10.2227949	7.055282436	4.700439718	3.700439718
ST6GALNAC3	7.77478706	7.417852515	7.741466986	8.335390355	6.930737338	9.027905997	8.54689446	7.076815597	7.54689446	8.845490051	7.199672345	7.531381461	5.491853096	7	7.189824559	5.247927513	6.87036472	7.303780748	7.8008999	6.658211483	7.383704292	7.098032083	7.312882955	6.894817763	7.459431619	5.781359714	7.930737338	7.714245518	6.426264755	7.651051691	8.082149041	7.22881869	6.169925001	7.50779464	7.022367813	7.383704292	6.87036472	5.357552005	5.426264755	5.930737338	7.087462841	6	7.118941073	6.409390936	7.707359132	6.285402219	5.727920455	5.857980995	6.95419631
DGAT2L6	0	1	0	0	1.584962501	1	1	3	0	0	0	0	0	1	0	1	0	0	0	1	0	1	1	0	0	1	0	0	0	0	0	1	0	1.584962501	1.584962501	0	0	1	0	1	0	0	0	0	0	0	1	0	0
ALDH1A3	8.447083226	9.422064766	6.169925001	8.483815777	5.64385619	9.997179481	9.405141463	6.95419631	7.539158811	10.01959073	7.426264755	9.13442632	8.614709844	9.027905997	9.469641817	7.768184325	8.30833903	6.845490051	9.346513733	7.312882955	7.483815777	7.994353437	7.960001932	8.888743249	7.321928095	6.965784285	7.971543554	6.189824559	6.930737338	7.918863237	5.64385619	7.95419631	8.665335917	6.832890014	8.596189756	7.754887502	7.876516947	6.584962501	7.108524457	5.169925001	6.64385619	9.383704292	8.675957033	8.339850003	7.14974712	8.451211112	6.64385619	7.129283017	7.383704292
KCNK12	0	1.584962501	7.894817763	2.584962501	10.75655632	3.321928095	1	3	3.169925001	0	0	2.807354922	5.930737338	2.584962501	2.807354922	2.321928095	0	0	2.807354922	1.584962501	1	3	3.459431619	0	0	0	0	0	0	0	1	1.584962501	6.672425342	1.584962501	3.169925001	3.700439718	1	1	2.321928095	0	1	5.781359714	1	0	0	2.321928095	1.584962501	0	1
KCND2	5.930737338	6.942514505	8.584962501	3.459431619	6.539158811	7.651051691	2.321928095	5.426264755	4.247927513	6.247927513	2.321928095	4.087462841	5.357552005	5.781359714	7.169925001	7.044394119	3.584962501	2	5.321928095	4.459431619	2.807354922	3.169925001	2.807354922	2.321928095	2	2	2.321928095	0	3.807354922	4	3	3.321928095	9.529430554	2.584962501	5.672425342	4.392317423	1	3.321928095	8.463524373	1	2.807354922	7.442943496	0	4	2.321928095	7.409390936	4	3	4.169925001
KCNH7	4.087462841	0	3	3.169925001	0	1	0	2.584962501	1	0	2.321928095	0	6.714245518	1.584962501	3.807354922	2	1.584962501	2.807354922	1	2.584962501	1	2.807354922	1.584962501	0	1	3	1	1.584962501	4.584962501	3.807354922	0	1.584962501	3.169925001	1.584962501	2	2.807354922	1.584962501	0	4	1	1	0	0	2	1	2	1	1	1
SLC24A3	8.611024797	7.375039431	11.53138146	7.924812504	9.440869168	6.087462841	7.826548487	8.290018847	7.74819285	5.392317423	6.375039431	7.011227255	11.8153833	6.930737338	8.584962501	7.826548487	7.14974712	6.807354922	6.832890014	6	6.06608919	6.714245518	6.303780748	5.857980995	5.584962501	2.807354922	8.262094845	6.64385619	7.098032083	7.577428828	5.672425342	8.129283017	8.573647187	6.087462841	6.475733431	4.64385619	6.108524457	5.554588852	6.95419631	4.392317423	6.022367813	9.727920455	4.087462841	5.857980995	4.523561956	10.56795608	4.459431619	5	6.554588852
WBSCR17	8.016808288	7.129283017	5.392317423	7.686500527	4.087462841	5.807354922	7.569855608	7.592457037	4.906890596	5.321928095	6.022367813	7.54689446	5.832890014	6.988684687	6.614709844	5.169925001	6.209453366	5.426264755	6.022367813	5.781359714	6.857980995	6.539158811	8.071462363	6.209453366	3.459431619	3.459431619	5.807354922	7.169925001	7	5.832890014	3.169925001	6.857980995	5	5.426264755	5.832890014	4.392317423	6.584962501	4.087462841	5.832890014	4.321928095	4.95419631	4.321928095	1.584962501	6.491853096	3.807354922	6.06608919	2.584962501	5.209453366	5.247927513
HTR3E	0	0	0	1	0	0	0	1	0	0	0	1	0	0	1	0	0	0	0	0	0	0	0	1	0	0	0	0	0	0	0	0	0	1.584962501	0	0	0	1	0	0	0	0	0	0	0	0	0	0	0
SLC36A2	0	0	1	1	4.169925001	0	0	0	1	0	1.584962501	1.584962501	0	1.584962501	0	0	1	0	1.584962501	2	1.584962501	2.321928095	0	0	1.584962501	0	0	1	0	0	0	1	1	1	3	0	0	1.584962501	0	0	0	1	0	1	0	1.584962501	4.906890596	0	0
HPDL	3.584962501	3.321928095	6.554588852	3.584962501	8.159871337	4.807354922	3.807354922	3.459431619	4.247927513	4	0	2.807354922	4.392317423	3	4.459431619	3.459431619	3	2.584962501	2	7.17990909	1	3.584962501	2.807354922	1.584962501	3.169925001	1	1.584962501	1.584962501	2	2.584962501	2.321928095	5.357552005	5.087462841	3	3.169925001	3.169925001	3.169925001	0	3	3.169925001	3.906890596	5.321928095	3.169925001	4.247927513	2	2.584962501	3.906890596	2.584962501	2.584962501
PDE2A	10.77478706	9.182394353	9.902375114	10.36522885	10.69696753	10.6329952	11.01471793	9.558420713	9.471675214	11.17492568	8.985841937	9.562242424	7.813781191	9.457380879	8.885696373	7.199672345	9.981567282	9.541096615	9.497851837	8.744833837	9.342074668	8.86727874	9.688250309	10.33091688	9.995767151	9.447083226	10.79116289	10.10590851	9.920352855	10.6635581	10.40939094	9.057991723	8.233619677	10.55554777	9	9.214319121	9.095397023	8.353146825	9.044394119	9.087462841	8.539158811	7.622051819	9.710806434	8.854868383	10.215533	7.721099189	8.550746785	9.052568051	9.434628228
PNLIPRP1	0	0	0	0	0	0	0	0	0	0	0	0	1.584962501	0	0	1.584962501	0	0	0	0	0	0	1	0	0	0	1.584962501	1	0	0	0	0	0	0	0	0	0	0	0	0	1	0	0	0	0	0	0	0	0
COX8C	0	0	1	0	0	0	0	1	0	2.584962501	0	0	0	1	0	0	0	0	0	9.355351096	0	0	0	0	0	1	0	1.584962501	0	1.584962501	0	0	0	0	0	1.584962501	0	1	0	1.584962501	0	1	0	0	0	1	0	0	0
P2RX2	2.584962501	1	0	1.584962501	0	0	2.584962501	2.321928095	2.584962501	1	6.807354922	4.523561956	0	3	0	0	8.861086906	0	4.321928095	1	1	3.700439718	2.807354922	1	1	0	4.700439718	0	4.857980995	0	0	2	0	11.97620609	1	2	1.584962501	2	0	1	2.321928095	5.523561956	0	2.321928095	1	1	1	1	0
ADH7	3.321928095	5.614709844	0	1.584962501	0	4.169925001	0	0	0	1	2	1	0	4.700439718	2.321928095	0	3.321928095	2.807354922	2.584962501	2.321928095	1	3.169925001	4.247927513	1.584962501	0	1.584962501	4.087462841	4.523561956	3.321928095	4.169925001	4.700439718	6.129283017	0	4.247927513	2	3	2	3.584962501	0	2.321928095	1	2	3.169925001	1	5	0	0	3.906890596	4.584962501
SULF2	12.05934446	13.07664861	10.78626963	12.32502431	12.51051694	13.71692661	12.13442632	11.41890673	12.51274046	13.41468524	11.22158712	12.20548782	13.46747819	13.07045642	13.04967841	13.51459078	12.08480839	11.52307183	12.02410078	11.53527538	10.78871833	11.25620869	11.58120058	11.48834228	9.415741768	11.61240779	10.93073734	10.91587938	12.14752294	11.62890115	10.75238065	12.4767462	12.574357	13.86079601	11.96614491	11.80654962	11.31514956	9.97441459	14.14146856	9.779719355	11.39927792	13.53466764	9.231221181	11.47522678	9.994353437	10.39874369	13.00404486	10.86418614	12.16741815
SLC6A17	5.129283017	4	8.413627929	3	8.124121312	6.266786541	4.523561956	4.169925001	6.06608919	6.62935662	2.584962501	4.087462841	5.584962501	3.807354922	4.857980995	5.247927513	2.321928095	1	2.321928095	3.584962501	3	3.169925001	2	2	1	0	4.321928095	3.169925001	2.321928095	3.321928095	3.700439718	1.584962501	5.169925001	2.807354922	2.807354922	4.321928095	2	0	6.475733431	0	4.169925001	11.17055104	1	3.321928095	3.169925001	1.584962501	3.584962501	3	3.700439718
SLC22A4	6.714245518	7.06608919	4.523561956	5.584962501	4.169925001	6.108524457	6.781359714	7.375039431	7.383704292	6.62935662	5.087462841	5.392317423	6.087462841	5.727920455	6.857980995	6.820178962	4.807354922	4.584962501	6.569855608	6.741466986	4.807354922	5.977279923	5.426264755	4.95419631	5.169925001	4.584962501	4.247927513	5.672425342	4.700439718	6.321928095	9.20701432	6.22881869	6.539158811	5.727920455	5.857980995	6.247927513	4.906890596	8.754887502	10.05663772	4.584962501	5.129283017	6.475733431	10.07146236	4.700439718	5.169925001	5.392317423	8.463524373	5.044394119	5.209453366
DIO3	5.95419631	9.243173983	1	5.169925001	0	11.22821744	7.312882955	5.95419631	4.459431619	9.967226259	5.392317423	5.459431619	7.707359132	5.087462841	6.988684687	6.554588852	5.584962501	4.247927513	4.459431619	2.321928095	2	5.459431619	6.22881869	5.169925001	3.459431619	4.64385619	3.169925001	8.758223215	3	4.64385619	2.807354922	5.554588852	3.807354922	3.321928095	4.087462841	7.044394119	4	3.169925001	4.857980995	2	4.584962501	1	4.857980995	6.022367813	2	5.209453366	4.087462841	4.087462841	3.700439718
SLC28A3	7.826548487	4.247927513	4.087462841	6.741466986	4.392317423	4.700439718	0	6.658211483	2.807354922	2.584962501	4.392317423	6.845490051	4.95419631	5.614709844	8.353146825	7.876516947	5.129283017	5.491853096	3.906890596	4.392317423	2	6.022367813	2.807354922	3.321928095	0	0	0	3	5.754887502	5.64385619	2.321928095	3.321928095	11.83486604	2.807354922	8.159871337	2.807354922	4.754887502	1.584962501	9.908392621	3.459431619	4.754887502	2	0	5.614709844	1.584962501	9.082149041	3.321928095	4.392317423	4.523561956
BCO2	10.18363538	9.071462363	8.082149041	10.51766939	6.768184325	7.169925001	6.044394119	9.6794801	7.257387843	7.442943496	10.21916852	7.312882955	7.562242424	9.509775004	8.317412614	7.882643049	9.438791853	9.385862401	7.531381461	11.1692987	9.167418146	5.523561956	8.787902559	10.78299821	4.857980995	10.93663794	10.3553511	10.29806257	10.91737208	11.5863707	9.337621902	5.614709844	9.789533645	10.92629599	4.754887502	6.209453366	8.527477006	8.317412614	6.285402219	7.826548487	5.209453366	5.95419631	8.103287808	7.033423002	10.51963625	7.392317423	7.982993575	9.581200582	9.350939182
SLC22A6	0	0	1	0	0	2.807354922	5.754887502	1	0	0	0	0	0	0	1	0	0	0	3.169925001	0	2	0	0	0	0	0	0	0	0	0	2	1.584962501	0	0	1	0	0	0	0	0	0	0	0	0	0	1	0	0	1.584962501
CHSY3	7.375039431	8.252665432	7.87036472	7.912889336	6.285402219	8.710806434	6.882643049	7.022367813	8.049848549	7.21916852	6.977279923	6.357552005	5.977279923	8.033423002	7.417852515	6.303780748	6.108524457	6.169925001	7.6794801	6.169925001	6.50779464	6.857980995	5.832890014	7.159871337	8.06608919	7.383704292	5.672425342	8.761551232	6.285402219	7.8008999	6.266786541	6.700439718	6.189824559	7.022367813	6.700439718	6.539158811	6.303780748	6.50779464	6.918863237	6.409390936	6.965784285	5.906890596	6.50779464	5.807354922	6.129283017	6.087462841	7.312882955	7.076815597	6.392317423
SLC34A3	3.321928095	2.321928095	3.169925001	1.584962501	2.584962501	1.584962501	2	3.459431619	4.087462841	1	1.584962501	3.169925001	0	2	4.321928095	4.392317423	2.584962501	0	1.584962501	3.584962501	2	4.247927513	3.700439718	2	2	1	2.321928095	3.169925001	1	1	2.584962501	2.321928095	4.857980995	2	1	2	1.584962501	4	5.584962501	2	4.169925001	5.285402219	3.459431619	3.584962501	2.584962501	3.807354922	3	1	0
PPAPDC1A	7.562242424	6.918863237	6.357552005	7.693486957	6.044394119	6.339850003	3.700439718	5.491853096	2.584962501	4.321928095	6.108524457	4.700439718	5.930737338	6.169925001	7.276124405	5.554588852	6.475733431	5.754887502	4.247927513	5.247927513	5.523561956	4.700439718	3.459431619	4.392317423	3.584962501	3.459431619	2.807354922	2.321928095	6.321928095	7.087462841	2	5	8.409390936	5.491853096	4.95419631	2.584962501	5.087462841	3.906890596	6.614709844	2.321928095	4.321928095	4.807354922	0	5.044394119	1.584962501	7.900866808	5.357552005	4.392317423	4.321928095
SLCO6A1	0	0	1.584962501	0	0	0	0	8.689997971	0	0	2	0	1	0	0	3.906890596	0	0	0	7.209453366	0	0	0	3.459431619	0	0	0	0	0	0	0	0	1	1	0	2	0	0	1	0	0	1	0	0	0	0	2.584962501	5.321928095	1.584962501
ATP10A	10.5526691	8.945443836	7.06608919	8.383704292	5.781359714	7.636624621	7.169925001	8.651051691	8.326429487	7.17990909	6.442943496	8.044394119	8.731319031	8.483815777	8.519636253	8.761551232	6.977279923	6.857980995	8.027905997	7.294620749	7.17990909	8.204571144	6.894817763	6.988684687	11.22941969	5.247927513	6.700439718	11.25738784	7.876516947	7.209453366	6.459431619	7.918863237	9.705632387	7.247927513	8.189824559	7.607330314	7	9.700439718	8.554588852	6.06608919	8.422064766	7.826548487	9.77807713	7.400879436	6.599912842	9.172427509	6.988684687	6.442943496	7.17990909
DIO2	5.523561956	12.18549492	6.357552005	3.584962501	3	10.33315535	7.64385619	8.764871591	11.07748336	9.194756854	7.700439718	5.459431619	2	5.169925001	3.169925001	5.977279923	2.807354922	1.584962501	6.129283017	3.906890596	6.14974712	4.754887502	6.754887502	4.247927513	2.584962501	2	6.475733431	6.06608919	4.169925001	4	3.459431619	6.06608919	3.321928095	11.45069577	4.321928095	4.087462841	4.169925001	3.169925001	6.044394119	3.807354922	5.977279923	2.807354922	8.257387843	3.807354922	10.63390341	4.169925001	7.54689446	6.392317423	2.321928095
CKMT1A	4.321928095	2.321928095	1.584962501	1.584962501	7.247927513	5.614709844	1.584962501	4.247927513	6.169925001	5.426264755	0	0	4.754887502	1.584962501	8.900866808	5.832890014	1.584962501	1	1	2.321928095	2.807354922	4.584962501	0	0	3	1.584962501	4.087462841	0	1	3.321928095	0	3.169925001	1	0	0	3.321928095	2	0	3.584962501	0	2.584962501	3.459431619	1	2.807354922	0	0	0	0	0
GPX5	1	0	0	0	0	3	0	0	2.584962501	2	0	0	0	0	0	2	0	0	0	1	0	0	0	0	1.584962501	0	0	0	0	1.584962501	0	0	0	0	0	1	1.584962501	2	0	0	0	0	0	0	1	0	0	1	0
PRPS1L1	0	0	0	0	0	0	0	0	0	0	0	0	0	0	0	2	0	0	0	6.832890014	0	0	0	0	0	0	0	0	0	0	0	1	0	0	0	1	0	0	1	0	0	0	0	0	0	0	0	0	0
CKMT1B	4.857980995	0	1.584962501	2	7.426264755	6.108524457	3.459431619	2.584962501	7.936637939	4.95419631	0	0	4.321928095	1.584962501	9.501837185	3.169925001	1	0	0	1	2	3.321928095	0	0	2	1	0	1	2.321928095	1.584962501	2	0	3.321928095	0	0	4	0	1	4.807354922	0	1	3.700439718	0	0	1	1	1.584962501	0	0
UGT1A5	2	4.247927513	0	2.321928095	0	1.584962501	2.321928095	1	0	1	0	1	0	5.247927513	1.584962501	4.087462841	7.129283017	0	2	3.321928095	3.584962501	5.491853096	0	3	1	1	1	2	1	0	5.426264755	5.426264755	0	0	2	3.459431619	1	3.584962501	0	1	1	1	2.584962501	2.321928095	1	2	2.807354922	1	3.459431619
AQP1	13.58801185	12.16710448	11.20579325	13.43710183	13.56092985	13.82257083	12.97064518	12.18239435	12.8637991	13.6682202	11.83368075	12.16239133	18.67710022	12.43488881	11.64655871	11.54109662	12.03032228	12.56557814	12.8273427	12.61424973	11.87920032	12.03686045	11.93479659	10.99152185	9.862637358	11.2039597	11.32023645	12.6024669	11.84901407	12.27990072	12.8761332	12.28019079	17.63555517	11.83920379	12.59385794	12.54930337	12.01227534	10.88569637	11.54882191	11.11829223	12.67485431	12.96488232	11.81097322	12.70757483	11.12541347	14.08123376	10.88111396	10.95927751	11.75655632
INMT	11.6930513	10.34651373	9.019590728	12.12120972	11.53089398	10.53915881	12.24940979	10.3140167	9.696967526	11.11894107	10.09934781	11.43879185	9.136991112	10.26209485	11.10787091	8.832890014	11.04439412	10.58965115	9.700439718	10.43879185	9.139551352	9.654636029	10.65999589	11.59525748	9.172427509	9.005624549	10.61654884	9.060695932	11.1091777	11.45943162	8.573647187	9.984418459	8.558420713	10.15860969	10.45327063	8.169925001	9.541096615	9.13442632	8	8.463524373	8.321928095	6.741466986	7.787902559	9.030667136	8.717676423	9.529430554	8.607330314	9.658211483	10.08347933
UGT1A7	2	1.584962501	0	1	0	2	0	3	3.459431619	1.584962501	2.321928095	2	2.321928095	5.614709844	3.700439718	3.321928095	2.584962501	2.321928095	3.700439718	4.857980995	2.584962501	5.930737338	0	3.459431619	0	0	1.584962501	0	3.459431619	2.321928095	3.807354922	1	0	3.906890596	4.321928095	3.584962501	2	3.807354922	0	2.321928095	3	1.584962501	2.321928095	2	2.807354922	3.459431619	6.22881869	1.584962501	3.169925001
PNLIPRP2	0	0	0	0	0	0	0	0	0	0	0	4.169925001	0	0	0	0	0	0	0	0	0	0	2.321928095	0	1.584962501	0	1	0	0	0	0	0	0	0	0	1	0	1.584962501	0	0	0	1	0	0	0	1	0	0	0
DGKK	1	2	0	1	0	1	1	9.449148645	4.087462841	0	1.584962501	1	0	7.787902559	0	1	1	0	6.686500527	1.584962501	0	1	1	1.584962501	0	0	2	1	0	0	0	2.807354922	0	2.807354922	2.584962501	7.033423002	3.321928095	0	0	1	2.321928095	2	3.169925001	0	2	0	5.044394119	2	3.321928095
[truncated: 315 more columns]
