# Supplementary material for: Integrated analysis revealing a novel stemness-metabolism-related gene signature for predicting prognosis and immunotherapy response in hepatocellular carcinoma
Source: Front Immunol. 2023 Aug 9;14:1100100. doi: 10.3389/fimmu.2023.1100100 (PMC10445950; doi:10.3389/fimmu.2023.1100100)
Supplement: Supplementary file 2 [file Table_1.xlsx]

## Sheet: Sheet1
project	mRNAsi	id
LIHC	0.323632	TCGA-DD-AAW0-01
LIHC	0.366491	TCGA-DD-AACA-01
LIHC	0.262504	TCGA-K7-AAU7-01
LIHC	0.407888	TCGA-RC-A7SH-01
LIHC	0.325286	TCGA-CC-A3MA-01
LIHC	0.383447	TCGA-RC-A7SB-01
LIHC	0.404743	TCGA-DD-AAVZ-01
LIHC	0.20824	TCGA-ED-A627-01
LIHC	0.328085	TCGA-DD-AAVV-01
LIHC	0.378525	TCGA-BC-4073-01
LIHC	0.490004	TCGA-QA-A7B7-01
LIHC	0.276217	TCGA-HP-A5N0-01
LIHC	0.463446	TCGA-DD-AAEI-01
LIHC	0.346283	TCGA-DD-AACT-01
LIHC	0.412735	TCGA-DD-A39V-01
LIHC	0.325387	TCGA-ZP-A9D2-01
LIHC	0.464943	TCGA-DD-A73B-01
LIHC	0.480009	TCGA-FV-A4ZP-01
LIHC	0.423783	TCGA-DD-AACS-01
LIHC	0.366395	TCGA-DD-A4NK-01
LIHC	0.323826	TCGA-CC-5261-01
LIHC	0.438483	TCGA-DD-AACX-01
LIHC	0.392651	TCGA-DD-AAE0-01
LIHC	0.309995	TCGA-DD-AADA-01
LIHC	0.310475	TCGA-DD-A1EI-01
LIHC	0.441269	TCGA-BC-A5W4-01
LIHC	0.359388	TCGA-BC-A10T-01
LIHC	0.330009	TCGA-CC-A7IH-01
LIHC	0.359498	TCGA-DD-A4NG-01
LIHC	0.384843	TCGA-WJ-A86L-01
LIHC	0.229759	TCGA-DD-A4ND-01
LIHC	0.373168	TCGA-2Y-A9H2-01
LIHC	0.272509	TCGA-DD-AAVW-01
LIHC	0.352516	TCGA-EP-A2KC-01
LIHC	0.461129	TCGA-CC-A7IL-01
LIHC	0.16707	TCGA-DD-A4NS-01
LIHC	0.351243	TCGA-DD-AADI-01
LIHC	0.422419	TCGA-CC-A7IG-01
LIHC	0.233304	TCGA-MR-A8JO-01
LIHC	0.422825	TCGA-5R-AA1C-01
LIHC	0.389032	TCGA-G3-AAV1-01
LIHC	0.279073	TCGA-BC-A10X-01
LIHC	0.47313	TCGA-CC-A9FU-01
LIHC	0.394743	TCGA-ZS-A9CF-01
LIHC	0.292954	TCGA-DD-AACN-01
LIHC	0.438522	TCGA-RC-A7S9-01
LIHC	0.377335	TCGA-DD-AA3A-01
LIHC	0.400379	TCGA-K7-A5RG-01
LIHC	0.363764	TCGA-RC-A7SF-01
LIHC	0.360867	TCGA-MR-A520-01
LIHC	0.421236	TCGA-ZS-A9CE-01
LIHC	0.438983	TCGA-ED-A7PZ-01
LIHC	0.374233	TCGA-G3-AAV0-01
LIHC	0.410428	TCGA-DD-AAD8-01
LIHC	0.358327	TCGA-DD-AACU-01
LIHC	0.357437	TCGA-G3-AAV3-01
LIHC	0.471166	TCGA-DD-AADO-01
LIHC	0.397077	TCGA-G3-A3CJ-01
LIHC	0.354957	TCGA-DD-A73C-01
LIHC	0.3681	TCGA-G3-A25X-01
LIHC	0.422291	TCGA-BD-A2L6-01
LIHC	0.328946	TCGA-DD-A11D-01
LIHC	0.413389	TCGA-DD-AACK-01
LIHC	0.374641	TCGA-DD-A118-01
LIHC	0.409434	TCGA-G3-AAV7-01
LIHC	0.30464	TCGA-DD-A4NI-01
LIHC	0.420094	TCGA-DD-AADL-01
LIHC	0.359149	TCGA-CC-A5UD-01
LIHC	0.514441	TCGA-DD-AAE6-01
LIHC	0.271082	TCGA-DD-AAD3-01
LIHC	0.260008	TCGA-ED-A97K-01
LIHC	0.462116	TCGA-BC-A69H-01
LIHC	0.406398	TCGA-EP-A2KA-01
LIHC	0.387492	TCGA-DD-AAE2-01
LIHC	0.356515	TCGA-KR-A7K8-01
LIHC	0.417867	TCGA-CC-A7IE-01
LIHC	0.455669	TCGA-DD-AACJ-01
LIHC	0.394801	TCGA-4R-AA8I-01
LIHC	0.348076	TCGA-ED-A7PX-01
LIHC	0.426954	TCGA-CC-A5UC-01
LIHC	0.452562	TCGA-MI-A75C-01
LIHC	0.452212	TCGA-DD-A3A1-01
LIHC	0.451733	TCGA-UB-A7MB-01
LIHC	0.326131	TCGA-ZS-A9CD-01
LIHC	0.390696	TCGA-G3-A3CK-01
LIHC	0.472464	TCGA-BC-A217-01
LIHC	0.316246	TCGA-DD-A3A9-01
LIHC	0.39306	TCGA-DD-A119-01
LIHC	0.306916	TCGA-G3-A25V-01
LIHC	0.399266	TCGA-DD-AACI-01
LIHC	0.36971	TCGA-UB-A7ME-01
LIHC	0.463726	TCGA-FV-A4ZQ-01
LIHC	0.377926	TCGA-EP-A26S-01
LIHC	0.444588	TCGA-2Y-A9H4-01
LIHC	0.320553	TCGA-DD-AAVR-01
LIHC	0.270256	TCGA-HP-A5MZ-01
LIHC	0.256915	TCGA-2Y-A9GX-01
LIHC	0.445426	TCGA-DD-AADQ-01
LIHC	0.320756	TCGA-BC-A69I-01
LIHC	0.352234	TCGA-ED-A7XP-01
LIHC	0.325595	TCGA-2Y-A9GW-01
LIHC	0.425754	TCGA-DD-A4NQ-01
LIHC	0.48241	TCGA-RC-A6M3-01
LIHC	0.497043	TCGA-G3-A25S-01
LIHC	0.267619	TCGA-ED-A4XI-01
LIHC	0.394061	TCGA-DD-AAW3-01
LIHC	0.421612	TCGA-DD-AAVY-01
LIHC	0.272553	TCGA-2Y-A9H6-01
LIHC	0.322481	TCGA-FV-A2QR-01
LIHC	0.344244	TCGA-ED-A66X-01
LIHC	0.392067	TCGA-DD-AACH-01
LIHC	0.402031	TCGA-2V-A95S-01
LIHC	0.40926	TCGA-DD-A1EE-01
LIHC	0.439321	TCGA-DD-AACW-01
LIHC	0.381311	TCGA-DD-AACC-01
LIHC	0.37494	TCGA-DD-A1EF-01
LIHC	0.387149	TCGA-DD-A73A-01
LIHC	0.309722	TCGA-BC-A10S-01
LIHC	0.361394	TCGA-DD-A114-01
LIHC	0.43894	TCGA-DD-AACO-01
LIHC	0.316849	TCGA-G3-A3CI-01
LIHC	0.400954	TCGA-DD-AAEE-01
LIHC	0.373463	TCGA-DD-A1EB-01
LIHC	0.43594	TCGA-DD-AADB-01
LIHC	0.441301	TCGA-DD-AADC-01
LIHC	0.428315	TCGA-2Y-A9H1-01
LIHC	0.306329	TCGA-ZP-A9CY-01
LIHC	0.374294	TCGA-DD-AAVP-01
LIHC	0.355584	TCGA-CC-5262-01
LIHC	0.370901	TCGA-ES-A2HS-01
LIHC	0.465847	TCGA-G3-A7M9-01
LIHC	0.421896	TCGA-5C-A9VG-01
LIHC	0.450591	TCGA-BC-A8YO-01
LIHC	0.343728	TCGA-2Y-A9H3-01
LIHC	0.343808	TCGA-UB-A7MA-01
LIHC	0.375097	TCGA-FV-A496-01
LIHC	0.393716	TCGA-DD-AAEH-01
LIHC	0.442435	TCGA-DD-A3A3-01
LIHC	0.381859	TCGA-CC-A9FW-01
LIHC	0.305094	TCGA-YA-A8S7-01
LIHC	0.396879	TCGA-ZP-A9D4-01
LIHC	0.377698	TCGA-ED-A7XO-01
LIHC	0.38901	TCGA-DD-A4NE-01
LIHC	0.372313	TCGA-ZP-A9D0-01
LIHC	0.393709	TCGA-CC-A8HV-01
LIHC	0.380867	TCGA-FV-A495-01
LIHC	0.375079	TCGA-DD-AACY-01
LIHC	0.340947	TCGA-DD-AADW-01
LIHC	0.420213	TCGA-ED-A459-01
LIHC	0.385131	TCGA-ED-A7PY-01
LIHC	0.371489	TCGA-FV-A3I1-01
LIHC	0.39195	TCGA-CC-A3M9-01
LIHC	0.39426	TCGA-G3-A25Z-01
LIHC	0.512639	TCGA-2Y-A9H0-01
LIHC	0.482728	TCGA-DD-AADD-01
LIHC	0.326269	TCGA-DD-A4NF-01
LIHC	0.458986	TCGA-DD-A1EL-01
LIHC	0.299156	TCGA-KR-A7K0-01
LIHC	0.341561	TCGA-G3-A5SM-01
LIHC	0.386527	TCGA-DD-A11C-01
LIHC	0.301564	TCGA-BC-A10Q-01
LIHC	0.191298	TCGA-DD-A4NB-01
LIHC	0.466465	TCGA-BC-A10Z-01
LIHC	0.228859	TCGA-FV-A3R3-01
LIHC	0.361047	TCGA-O8-A75V-01
LIHC	0.378784	TCGA-MI-A75H-01
LIHC	0.280371	TCGA-NI-A8LF-01
LIHC	0.370285	TCGA-DD-AADG-01
LIHC	0.495597	TCGA-DD-AADR-01
LIHC	0.412693	TCGA-DD-AAE1-01
LIHC	0.397396	TCGA-MI-A75G-01
LIHC	0.400888	TCGA-CC-A7IF-01
LIHC	0.40667	TCGA-DD-A3A5-01
LIHC	0.292244	TCGA-GJ-A3OU-01
LIHC	0.423842	TCGA-WX-AA47-01
LIHC	0.343349	TCGA-CC-A7IJ-01
LIHC	0.34308	TCGA-G3-AAV2-01
LIHC	0.402669	TCGA-BC-A3KF-01
LIHC	0.369215	TCGA-DD-AAC8-01
LIHC	0.383103	TCGA-DD-AADV-01
LIHC	0.433125	TCGA-WQ-A9G7-01
LIHC	0.301896	TCGA-ZS-A9CG-01
LIHC	0.486117	TCGA-DD-AAD6-01
LIHC	0.254598	TCGA-FV-A3I0-01
LIHC	0.372589	TCGA-G3-A3CH-01
LIHC	0.374384	TCGA-LG-A6GG-01
LIHC	0.292603	TCGA-BD-A3EP-01
LIHC	0.443701	TCGA-DD-AADM-01
LIHC	0.444544	TCGA-CC-5258-01
LIHC	0.211989	TCGA-DD-A3A6-01
LIHC	0.415076	TCGA-CC-A8HS-01
LIHC	0.342683	TCGA-UB-AA0U-01
LIHC	0.336551	TCGA-G3-A25Y-01
LIHC	0.420491	TCGA-5C-AAPD-01
LIHC	0.356875	TCGA-K7-A6G5-01
LIHC	0.384494	TCGA-DD-A116-01
LIHC	0.456685	TCGA-G3-AAV5-01
LIHC	0.380867	TCGA-DD-A11B-01
LIHC	0.33712	TCGA-G3-A5SK-01
LIHC	0.415939	TCGA-DD-AAD5-01
LIHC	0.350253	TCGA-DD-A73E-01
LIHC	0.39022	TCGA-DD-AADJ-01
LIHC	0.343797	TCGA-DD-A4NH-01
LIHC	0.268809	TCGA-UB-AA0V-01
LIHC	0.423895	TCGA-BW-A5NP-01
LIHC	0.276102	TCGA-DD-A4NL-01
LIHC	0.39525	TCGA-EP-A3JL-01
LIHC	0.252927	TCGA-DD-AAD1-01
LIHC	0.480084	TCGA-DD-AADF-01
LIHC	0.411732	TCGA-XR-A8TC-01
LIHC	0.354169	TCGA-DD-AAE3-01
LIHC	0.426914	TCGA-RC-A6M4-01
LIHC	0.387499	TCGA-G3-A7M7-01
LIHC	0.408021	TCGA-CC-A3MB-01
LIHC	0.337954	TCGA-XR-A8TG-01
LIHC	0.382002	TCGA-EP-A2KB-01
LIHC	0.457049	TCGA-CC-A123-01
LIHC	0.417478	TCGA-DD-A73G-01
LIHC	0.367846	TCGA-DD-AAEB-01
LIHC	0.412725	TCGA-CC-5263-01
LIHC	0.432233	TCGA-UB-A7MC-01
LIHC	0.403047	TCGA-ED-A8O6-01
LIHC	0.34176	TCGA-MI-A75E-01
LIHC	0.340037	TCGA-XR-A8TD-01
LIHC	0.451231	TCGA-DD-A3A7-01
LIHC	0.475997	TCGA-DD-AACP-01
LIHC	0.334061	TCGA-G3-A25T-01
LIHC	0.467311	TCGA-2Y-A9GY-01
LIHC	0.526861	TCGA-DD-AACG-01
LIHC	0.421237	TCGA-DD-A1EJ-01
LIHC	0.459213	TCGA-BC-A10W-01
LIHC	0.302689	TCGA-2Y-A9H5-01
LIHC	0.301258	TCGA-5C-A9VH-01
LIHC	0.491216	TCGA-DD-A39Y-01
LIHC	0.387176	TCGA-ES-A2HT-01
LIHC	0.417796	TCGA-BC-A216-01
LIHC	0.366348	TCGA-DD-AADP-01
LIHC	0.375268	TCGA-2Y-A9GU-01
LIHC	0.390973	TCGA-2Y-A9H9-01
LIHC	0.410491	TCGA-2Y-A9HA-01
LIHC	0.478641	TCGA-DD-AACL-01
LIHC	0.465125	TCGA-G3-A5SI-01
LIHC	0.405739	TCGA-DD-A113-01
LIHC	0.538779	TCGA-BW-A5NQ-01
LIHC	0.418244	TCGA-DD-A1EA-01
LIHC	0.379846	TCGA-DD-AAW2-01
LIHC	0.434428	TCGA-FV-A3R2-01
LIHC	0.36533	TCGA-DD-A1EH-01
LIHC	0.337306	TCGA-BC-4072-01
LIHC	0.405649	TCGA-CC-A3MC-01
LIHC	0.42521	TCGA-MI-A75I-01
LIHC	0.348154	TCGA-DD-AAW1-01
LIHC	0.421625	TCGA-3K-AAZ8-01
LIHC	0.27557	TCGA-XR-A8TE-01
LIHC	0.452672	TCGA-CC-A8HU-01
LIHC	0.496065	TCGA-DD-AACV-01
LIHC	0.325497	TCGA-DD-AAEK-01
LIHC	0.416732	TCGA-DD-AACB-01
LIHC	0.398493	TCGA-G3-A6UC-01
LIHC	0.389383	TCGA-DD-A4NJ-01
LIHC	0.329618	TCGA-GJ-A9DB-01
LIHC	0.380408	TCGA-DD-A1EC-01
LIHC	0.381205	TCGA-BC-A10U-01
LIHC	0.415275	TCGA-2Y-A9H7-01
LIHC	0.456029	TCGA-DD-AACZ-01
LIHC	0.520586	TCGA-CC-A7II-01
LIHC	0.378926	TCGA-2Y-A9HB-01
LIHC	0.417864	TCGA-EP-A3RK-01
LIHC	0.34791	TCGA-NI-A4U2-01
LIHC	0.376291	TCGA-DD-AAVQ-01
LIHC	0.48823	TCGA-DD-AAVU-01
LIHC	0.373811	TCGA-FV-A23B-01
LIHC	0.300082	TCGA-DD-A4NA-01
LIHC	0.337297	TCGA-G3-A7M8-01
LIHC	0.480736	TCGA-KR-A7K7-01
LIHC	0.291854	TCGA-DD-A4NV-01
LIHC	0.369955	TCGA-ZP-A9CV-01
LIHC	0.46229	TCGA-BC-A10Y-01
LIHC	0.305092	TCGA-CC-5260-01
LIHC	0.378895	TCGA-DD-A3A2-01
LIHC	0.431143	TCGA-ZP-A9CZ-01
LIHC	0.463902	TCGA-DD-A73D-01
LIHC	0.289304	TCGA-ED-A82E-01
LIHC	0.328091	TCGA-DD-A4NP-01
LIHC	0.278351	TCGA-K7-A5RF-01
LIHC	0.364399	TCGA-ED-A8O5-01
LIHC	0.315447	TCGA-ZP-A9D1-01
LIHC	0.380491	TCGA-DD-AADU-01
LIHC	0.397051	TCGA-DD-AADY-01
LIHC	0.442297	TCGA-2Y-A9GS-01
LIHC	0.564323	TCGA-DD-AADN-01
LIHC	0.39048	TCGA-RC-A7SK-01
LIHC	0.398298	TCGA-CC-A1HT-01
LIHC	0.412786	TCGA-G3-AAUZ-01
LIHC	0.402073	TCGA-G3-AAV6-01
LIHC	0.331201	TCGA-WX-AA46-01
LIHC	0.429181	TCGA-DD-A73F-01
LIHC	0.214527	TCGA-5R-AA1D-01
LIHC	0.459436	TCGA-DD-AACF-01
LIHC	0.31036	TCGA-DD-AAE7-01
LIHC	0.441972	TCGA-DD-AAE4-01
LIHC	0.335199	TCGA-KR-A7K2-01
LIHC	0.34927	TCGA-LG-A9QC-01
LIHC	0.317213	TCGA-DD-AAD2-01
LIHC	0.361751	TCGA-DD-A39W-01
LIHC	0.366664	TCGA-GJ-A6C0-01
LIHC	0.420783	TCGA-DD-A39X-01
LIHC	0.497121	TCGA-CC-A8HT-01
LIHC	0.468795	TCGA-CC-A5UE-01
LIHC	0.249283	TCGA-BC-A110-01
LIHC	0.352649	TCGA-LG-A9QD-01
LIHC	0.428169	TCGA-CC-A7IK-01
LIHC	0.455408	TCGA-CC-5264-01
LIHC	0.336896	TCGA-DD-AAC9-01
LIHC	0.27347	TCGA-5R-AAAM-01
LIHC	0.454466	TCGA-BC-A3KG-01
LIHC	0.19565	TCGA-CC-A9FV-01
LIHC	0.445357	TCGA-G3-A7M5-01
LIHC	0.440954	TCGA-DD-AAEA-01
LIHC	0.330035	TCGA-PD-A5DF-01
LIHC	0.427228	TCGA-DD-A3A4-01
LIHC	0.418499	TCGA-CC-5259-01
LIHC	0.354039	TCGA-DD-A3A8-01
LIHC	0.338971	TCGA-UB-A7MD-01
LIHC	0.322491	TCGA-ED-A5KG-01
LIHC	0.392326	TCGA-G3-AAV4-01
LIHC	0.398377	TCGA-2Y-A9GZ-01
LIHC	0.422264	TCGA-CC-A9FS-01
LIHC	0.270556	TCGA-G3-A7M6-01
LIHC	0.364401	TCGA-WQ-AB4B-01
LIHC	0.435936	TCGA-DD-A39Z-01
LIHC	0.240609	TCGA-RC-A6M5-01
LIHC	0.341677	TCGA-DD-AADK-01
LIHC	0.38072	TCGA-DD-A4NN-01
LIHC	0.363978	TCGA-G3-A5SL-01
LIHC	0.426665	TCGA-DD-A11A-01
LIHC	0.415582	TCGA-DD-AAD0-01
LIHC	0.375799	TCGA-DD-AAVS-01
LIHC	0.420896	TCGA-RC-A6M6-01
LIHC	0.401455	TCGA-FV-A2QQ-01
LIHC	0.397604	TCGA-DD-AAE9-01
LIHC	0.310258	TCGA-2Y-A9GV-01
LIHC	0.438866	TCGA-DD-AADS-01
LIHC	0.339752	TCGA-G3-A5SJ-01
LIHC	0.369165	TCGA-DD-AACE-01
LIHC	0.383138	TCGA-DD-AAVX-01
LIHC	0.494867	TCGA-RG-A7D4-01
LIHC	0.34185	TCGA-DD-A4NO-01
LIHC	0.399662	TCGA-DD-AAEG-01
LIHC	0.447786	TCGA-XR-A8TF-01
LIHC	0.35678	TCGA-ED-A66Y-01
LIHC	0.4015	TCGA-BC-A112-01
LIHC	0.426323	TCGA-BW-A5NO-01
LIHC	0.433116	TCGA-UB-A7MF-01
LIHC	0.345778	TCGA-WX-AA44-01
LIHC	0.407148	TCGA-DD-AACQ-01
LIHC	0.467122	TCGA-G3-A25U-01
LIHC	0.359058	TCGA-DD-A1EK-01
LIHC	0.378369	TCGA-EP-A12J-01
LIHC	0.420747	TCGA-DD-AAED-01
LIHC	0.400451	TCGA-DD-A1EG-01
LIHC	0.288976	TCGA-BC-A10R-01
LIHC	0.27678	TCGA-DD-A1ED-01
LIHC	0.434945	TCGA-2Y-A9H8-01
LIHC	0.300768	TCGA-2Y-A9GT-01
LIHC	0.376121	TCGA-DD-A115-01
