# Supplementary material for: Integrated analysis revealing a novel stemness-metabolism-related gene signature for predicting prognosis and immunotherapy response in hepatocellular carcinoma
Source: Front Immunol. 2023 Aug 9;14:1100100. doi: 10.3389/fimmu.2023.1100100 (PMC10445950; doi:10.3389/fimmu.2023.1100100)
Supplement: Supplementary file 3 [file Table_2.xls]

## Sheet: metabolic.gene
Gene_Symbol
ABCA1
ABCA10
ABCA12
ABCA13
ABCA2
ABCA3
ABCA4
ABCA5
ABCA6
ABCA7
ABCA8
ABCA9
ABCB1
ABCB10
ABCB11
ABCB4
ABCB5
ABCB6
ABCB7
ABCB8
ABCB9
ABCC1
ABCC10
ABCC11
ABCC12
ABCC13
ABCC2
ABCC3
ABCC4
ABCC5
ABCC6
ABCC8
ABCC9
ABCD1
ABCD2
ABCD3
ABCD4
ABCE1
ABCF1
ABCF2
ABCF3
ABCG1
ABCG2
ABCG4
ABCG5
ABCG8
AADAT
ACY1
ACY1L
ACY3
ADC
ADI1
AGPS
AGXT
AGXT2
AGXT2L1
AGXT2L2
ASNS
ASNSD1
ASPA
ASPG
ASRGL1
CCBL1
CCBL2
CRYM
DAO
DDO
GCAT
GCDH
GPT
GPT2
ILVBL
LGSN
PCBD1
PCBD2
SCCPDH
SCLY
SDS
SDSL
SEPHS1
SEPHS2
THNSL1
THNSL2
TMLHE
CHI3L1
CHI3L2
CHIA
CHID1
CHIT1
CMAS
GFPT1
GFPT2
GNE
GNPDA1
GNPDA2
GNPNAT1
GNPTAB
GNPTG
NAGK
NANP
NANS
NPL
PGM3
RENBP
UAP1
UAP1L1
LDHA
LDHAL6A
LDHAL6B
LDHB
LDHC
LDHD
ATP13A1
ATP13A2
ATP13A3
ATP13A4
ATP13A5
MMAB
MMACHC
MMADHC
MTRR
BCAT1
BCAT2
BCKDHA
BCKDHB
DBT
HIBADH
HIBCH
IVD
MCCC1
MCCC2
GCH1
PTS
QDPR
SPR
BAAT
CYP27A1
CYP7A1
CYP7B1
CYP8B1
HSD3B7
FBP1
FBP2
G6PC
G6PC2
G6PC3
GBE1
GYG1
GYG2
GYS1
GYS2
PCK1
PCK2
UGP2
CYP51A1
DHCR24
DHCR7
EBP
EBPL
FDFT1
FDPS
HSD17B7
LBR
LCAT
LSS
NSDHL
SC4MOL
SC5DL
SQLE
TM7SF2
AACS
ACOT1
ACOT11
ACOT12
ACOT2
ACOT4
ACOT6
ACOT7
ACOT8
ACOT9
COASY
PANK1
PANK2
PANK3
PANK4
PPCDC
PPCS
AHCY
AHCYL1
AHCYL2
BBOX1
BTD
CEL
CRAT
CUBN
CYP24A1
CYP27B1
DAK
FLAD1
FOLH1
GPHN
HLCS
MOCOS
MOCS1
MOCS2
MOCS3
NAGS
RFK
THTPA
TPK1
VKORC1
VKORC1L1
MT-ND1
MT-ND2
MT-ND3
MT-ND4
MT-ND4L
MT-ND5
MT-ND6
NDUFA1
NDUFA10
NDUFA11
NDUFA12
NDUFA13
NDUFA2
NDUFA3
NDUFA4
NDUFA4L
NDUFA4L2
NDUFA5
NDUFA6
NDUFA7
NDUFA8
NDUFA9
NDUFAB1
NDUFAF1
NDUFAF2
NDUFB1
NDUFB10
NDUFB11
NDUFB2
NDUFB3
NDUFB4
NDUFB5
NDUFB6
NDUFB7
NDUFB8
NDUFB9
NDUFC1
NDUFC2
NDUFS1
NDUFS2
NDUFS3
NDUFS4
NDUFS5
NDUFS6
NDUFS7
NDUFS8
NDUFV1
NDUFV2
NDUFV3
SDHA
SDHB
SDHC
SDHD
CYC1
CYCS
MT-CYB
UCRC
UQCR
UQCRB
UQCRC1
UQCRC2
UQCRFS1
UQCRH
UQCRQ
COX1
COX10
COX11
COX15
COX16
COX17
COX18
COX19
COX2
COX3
COX4I1
COX4I2
COX5A
COX5B
COX6A1
COX6A2
COX6B1
COX6B2
COX6C
COX7A1
COX7A2
COX7A2L
COX7B
COX7B2
COX7C
COX8A
COX8C
CKB
CKBE
CKM
CKMT1A
CKMT1B
CKMT2
GAMT
GATM
ADO
CBS
CDO1
CSAD
CTH
NFS1
PCYOX1
PCYOX1L
SUOX
AADAC
AADACL1
AADACL2
AADACL3
AADACL4
AKR7L
BCHE
CAT
CES1
CES2
CES3
CES7
DHDH
DPEP1
DPEP2
DPEP3
EPHX1
EPHX2
FMO1
FMO2
FMO3
FMO4
FMO5
SOD1
SOD2
SOD3
TPMT
UGT1A1
UGT1A10
UGT1A3
UGT1A4
UGT1A5
UGT1A6
UGT1A7
UGT1A8
UGT1A9
UGT2A1
UGT2A2
UGT2A3
UGT2B10
UGT2B11
UGT2B15
UGT2B17
UGT2B28
UGT2B4
UGT2B7
UGT3A1
UGT3A2
ACAA1
ACAA2
ACACA
ACACB
ACAD10
ACAD11
ACAD8
ACAD9
ACADL
ACADM
ACADS
ACADSB
ACADVL
ACAT1
ACAT2
ACBD3
ACBD4
ACBD5
ACBD6
ACBD7
ACOX1
ACOX2
ACOX3
ACOXL
ACSBG1
ACSBG2
ACSF2
ACSF3
ACSL1
ACSL3
ACSL4
ACSL5
ACSL6
ACSM1
ACSM2A
ACSM2B
ACSM3
ACSM4
ACSM5
ACSS1
ACSS2
ACSS3
CLYBL
CPT1A
CPT1B
CPT1C
CPT2
CYP4A11
CYP4A22
CYP4B1
CYP4F11
CYP4F12
CYP4F2
CYP4F22
CYP4F3
CYP4F8
CYP4V2
CYP4X1
CYP4Z1
DCI
DECR1
DECR2
DGAT1
DGAT2
DGAT2L3
DGAT2L4
DGAT2L6
DGAT2L7
ECH1
ECHDC1
ECHDC2
ECHDC3
ECHS1
EHHADH
ELOVL1
ELOVL2
ELOVL3
ELOVL4
ELOVL5
ELOVL6
ELOVL7
ETFA
ETFB
ETFDH
FA2H
FAAH
FAAH2
FADS1
FADS2
FADS3
FAR1
FAR2
FASN
GPSN2
HACL1
HADH
HADHA
HADHB
LIPC
LIPF
LIPG
LIPH
LIPI
LIPJ
LIPK
LIPM
LIPN
LPL
LPPR2
MCAT
MECR
MGLL
MLYCD
MTTP
OLAH
OXSM
PECI
PECR
PHYH
PHYHD1
PNLIP
PNLIPRP1
PNLIPRP2
PNLIPRP3
PNPLA1
PNPLA2
PNPLA3
PNPLA4
PNPLA5
PNPLA6
PNPLA7
PNPLA8
SCD
SCD5
SCP2
SDR16C6
SDR39U1
SDR42E1
SDR9C7
DHFR
DHFRL1
FPGS
MTHFD1
MTHFD1L
MTHFD2
MTHFD2L
MTHFR
MTHFS
MTHFSD
SHMT1
SHMT2
ALDH18A1
ALDH5A1
GAD1
GAD2
GADL1
GLS
GLS2
GLUD1
GLUD2
GLUL
OAT
GCLC
GCLM
GPX1
GPX2
GPX3
GPX4
GPX5
GPX6
GPX7
GPX8
GSR
GSS
GSTA1
GSTA2
GSTA3
GSTA4
GSTA5
GSTCD
GSTK1
GSTM1
GSTM2
GSTM3
GSTM4
GSTM5
GSTO1
GSTO2
GSTP1
GSTT1
GSTT2
HAGH
HAGHL
MGST1
MGST2
MGST3
A4GALT
A4GNT
ABO
ALG1
ALG10
ALG10B
ALG11
ALG12
ALG13
ALG14
ALG2
ALG3
ALG5
ALG6
ALG8
ALG9
B3GALNT1
B3GALNT2
B3GALT1
B3GALT2
B3GALT4
B3GALT5
B3GALT6
B3GALTL
B3GAT1
B3GAT2
B3GAT3
B3GNT1
B3GNT2
B3GNT3
B3GNT4
B3GNT5
B3GNT6
B3GNT7
B3GNT8
B3GNT9
B3GNTL1
B4GALNT1
B4GALNT2
B4GALNT3
B4GALNT4
B4GALT1
B4GALT2
B4GALT3
B4GALT4
B4GALT5
B4GALT6
B4GALT7
C1GALT1
CTBS
DAD1
DDOST
DHDDS
DOLK
DOLPP1
DPAGT1
FN3K
FN3KRP
FUT1
FUT10
FUT11
FUT2
FUT3
FUT4
FUT5
FUT6
FUT7
FUT8
FUT9
GALE
GALNT1
GALNT10
GALNT11
GALNT12
GALNT13
GALNT14
GALNT2
GALNT3
GALNT4
GALNT5
GALNT6
GALNT7
GALNT8
GALNT9
GALNTL1
GALNTL2
GALNTL4
GALNTL5
GALNTL6
GANAB
GANC
GBA
GBA2
GBA3
GBGT1
GCNT1
GCNT2
GCNT3
GCNT4
GCNT6
GCNT7
GCS1
GLT1D1
GLT25D1
GLT25D2
GLT6D1
GLT8D1
GLT8D2
GLT8D3
GLT8D4
GTDC1
GYLTL1B
HAS1
HAS2
HAS3
LARGE
LYCAT
MFNG
MGAT1
MGAT2
MGAT3
MGAT4A
MGAT4B
MGAT4C
MGAT5
MGAT5B
NAGA
NAGPA
POFUT1
POFUT2
POMGNT1
POMT1
POMT2
ST3GAL1
ST3GAL2
ST3GAL3
ST3GAL4
ST3GAL5
ST3GAL6
ST6GAL1
ST6GAL2
ST6GALNAC1
ST6GALNAC2
ST6GALNAC3
ST6GALNAC4
ST6GALNAC5
ST6GALNAC6
ST8SIA1
ST8SIA2
ST8SIA3
ST8SIA4
ST8SIA5
ST8SIA6
WBSCR17
XYLT1
XYLT2
DPM1
DPM2
DPM3
GPLD1
PIGA
PIGB
PIGC
PIGF
PIGG
PIGH
PIGK
PIGL
PIGM
PIGN
PIGO
PIGP
PIGQ
PIGS
PIGT
PIGU
PIGV
PIGW
PIGX
PIGY
PIGZ
AGA
EDEM1
EDEM2
EDEM3
FLJ21865
FUCA1
FUCA2
GALNS
GLA
GLB1
GLB1L
GLB1L2
GLB1L3
GNS
GUSB
HEXA
HEXB
HEXDC
HYAL1
HYAL2
HYAL3
HYAL4
IDS
IDUA
LYG1
LYZ
LYZL1
LYZL2
LYZL4
LYZL6
MAN1A1
MAN1A2
MAN1B1
MAN1C1
MAN2A1
MAN2A2
MAN2B1
MAN2B2
MAN2C1
MANBA
MANBAL
MANEA
MANEAL
NAGLU
NEU1
NEU2
NEU3
NEU4
CHPF
CHPF2
CHST1
CHST10
CHST11
CHST12
CHST13
CHST14
CHST2
CHST3
CHST4
CHST5
CHST6
CHST7
CHST8
CHST9
CHSY1
CHSY3
CSGALNACT1
CSGALNACT2
GAL3ST1
GAL3ST2
GAL3ST3
GAL3ST4
SGSH
SULF1
SULF2
UST
AMT
BHMT
BHMT2
DMGDH
GCSH
GLDC
SARDH
ADPGK
ALDOA
ALDOB
ALDOC
BPGM
DLAT
ENO1
ENO2
ENO3
GAPDH
GAPDHS
GCK
GPI
HK1
HK2
HK3
HKDC1
PDHA1
PDHA2
PDHB
PDHX
PFKFB1
PFKFB2
PFKFB3
PFKFB4
PFKL
PFKM
PFKP
PGAM1
PGAM2
PGAM4
PGAM5
PGK1
PGK2
PGM1
PGM2
PGM2L1
PGM5
PKLR
PKM2
TPI1
GLO1
GLOD4
GLOD5
HAO1
HAO2
EXT1
EXT2
EXT3
EXTL1
EXTL2
EXTL3
GLCE
HGSNAT
HPSE
HPSE2
HS2ST1
HS3ST1
HS3ST2
HS3ST3A1
HS3ST3B1
HS3ST4
HS3ST5
HS3ST6
HS6ST1
HS6ST2
HS6ST3
NDST1
NDST2
NDST3
NDST4
AMDHD1
AMDHD2
FTCD
HAL
HDC
HNMT
UROC1
AANAT
ACE
ACE2
ALOX12
ALOX12B
ALOX15
ALOX15B
ALOX5
ALOX5AP
ALOXE3
AOF1
AOF2
ASMT
ASMTL
CYP20A1
DIO1
DIO2
DIO3
HPGD
IYD
LNPEP
LTA4H
LTC4S
MME
MMEL1
PGDS
PTGDS
PTGES
PTGES2
PTGES3
PTGIS
PTGR1
PTGR2
PTGS1
PTGS2
TBXAS1
TPO
CDIPT
FIG4
IMPA1
IMPA2
IMPAD1
INPP1
INPP4A
INPP4B
INPP5A
INPP5B
INPP5D
INPP5E
INPP5F
INPP5J
INPP5K
INPPL1
IP6K1
IP6K2
IP6K3
IPMK
IPPK
ISYNA1
ITPK1
ITPKA
ITPKB
ITPKC
MINPP1
MIOX
PGAP1
PI4K2A
PI4K2B
PI4KA
PI4KB
PIK3C2A
PIK3C2B
PIK3C2G
PIK3C3
PIK3CA
PIK3CB
PIK3CD
PIK3CG
PIK3R1
PIK3R2
PIK3R3
PIK3R4
PIK3R5
PIK3R6
PIP4K2A
PIP4K2B
PIP4K2C
PIP5K1A
PIP5K1B
PIP5K1C
PIP5K3
PIP5KL1
PTEN
SYNJ1
SYNJ2
ATP11A
ATP11B
ATP11C
ATP12A
ATP1A1
ATP1A2
ATP1A3
ATP1A4
ATP1B1
ATP1B2
ATP1B3
ATP1B4
ATP2A1
ATP2A2
ATP2A3
ATP2B1
ATP2B2
ATP2B3
ATP2B4
ATP2C1
ATP2C2
ATP3
ATP4A
ATP4B
ATP7A
ATP7B
BEST1
BEST2
BEST3
BEST4
BSND
C14orf68
C20orf59
C6orf192
CACNA1A
CACNA1B
CACNA1C
CACNA1D
CACNA1E
CACNA1F
CACNA1G
CACNA1H
CACNA1I
CACNA1S
CACNA2D1
CACNA2D2
CACNA2D3
CACNA2D4
CACNB1
CACNB2
CACNB3
CACNB4
CACNG1
CACNG2
CACNG3
CACNG4
CACNG5
CACNG6
CACNG7
CACNG8
CATSPER1
CATSPER2
CATSPER3
CATSPERB
CFTR
CHRNA1
CHRNA10
CHRNA2
CHRNA3
CHRNA4
CHRNA5
CHRNA6
CHRNA7
CHRNA9
CHRNB1
CHRNB2
CHRNB3
CHRNB4
CHRND
CHRNE
CHRNG
CLCA1
CLCA2
CLCA3
CLCA4
CLCC1
CLCN1
CLCN2
CLCN3
CLCN4
CLCN5
CLCN6
CLCN7
CLCNKA
CLCNKB
CLIC1
CLIC2
CLIC3
CLIC4
CLIC5
CLIC6
CNGA1
CNGA2
CNGA3
CNGA4
CNGB1
CNGB3
GABRA1
GABRA2
GABRA3
GABRA4
GABRA5
GABRA6
GABRB1
GABRB2
GABRB3
GABRD
GABRE
GABRG1
GABRG2
GABRG3
GABRP
GABRQ
GABRR1
GABRR2
GABRR3
GLRA1
GLRA2
GLRA3
GLRA4
GLRB
GRIA1
GRIA2
GRIA3
GRIA4
GRID1
GRID2
GRIK1
GRIK2
GRIK3
GRIK4
GRIK5
GRIN1
GRIN2A
GRIN2B
GRIN2C
GRIN2D
GRIN3A
GRIN3B
HCN1
HCN2
HCN3
HCN4
HTR3A
HTR3B
HTR3C
HTR3D
HTR3E
ITPR1
ITPR2
ITPR3
KCNA1
KCNA10
KCNA2
KCNA3
KCNA4
KCNA5
KCNA6
KCNA7
KCNAB1
KCNAB2
KCNAB3
KCNB1
KCNB2
KCNC1
KCNC2
KCNC3
KCNC4
KCND1
KCND2
KCND3
KCNE1
KCNE1L
KCNE2
KCNE3
KCNE4
KCNF1
KCNG1
KCNG2
KCNG3
KCNG4
KCNH1
KCNH2
KCNH3
KCNH4
KCNH5
KCNH6
KCNH7
KCNH8
KCNJ1
KCNJ10
KCNJ11
KCNJ12
KCNJ13
KCNJ14
KCNJ15
KCNJ16
KCNJ2
KCNJ3
KCNJ4
KCNJ5
KCNJ6
KCNJ8
KCNJ9
KCNK1
KCNK10
KCNK12
KCNK13
KCNK15
KCNK16
KCNK17
KCNK18
KCNK2
KCNK3
KCNK4
KCNK5
KCNK6
KCNK7
KCNK9
KCNMA1
KCNMB1
KCNMB2
KCNMB3
KCNMB4
KCNN1
KCNN2
KCNN3
KCNN4
KCNQ1
KCNQ2
KCNQ3
KCNQ4
KCNQ5
KCNS1
KCNS2
KCNS3
KCNT1
KCNT2
KCNU1
KCNV1
KCNV2
KCTD1
KCTD10
KCTD11
KCTD12
KCTD13
KCTD14
KCTD15
KCTD16
KCTD17
KCTD18
KCTD19
KCTD2
KCTD20
KCTD21
KCTD3
KCTD4
KCTD5
KCTD6
KCTD7
KCTD8
KCTD9
P2RX1
P2RX2
P2RX3
P2RX4
P2RX5
P2RX6
P2RX7
SCN10A
SCN11A
SCN1A
SCN1B
SCN2A
SCN2B
SCN3A
SCN3B
SCN4A
SCN4B
SCN5A
SCN7A
SCN8A
SCN9A
SCNN1A
SCNN1B
SCNN1D
SCNN1G
SLC11A1
SLC11A2
SLC12A1
SLC12A2
SLC12A3
SLC12A4
SLC12A5
SLC12A6
SLC12A7
SLC12A8
SLC12A9
SLC13A1
SLC13A2
SLC13A3
SLC13A4
SLC13A5
SLC24A1
SLC24A2
SLC24A3
SLC24A4
SLC24A5
SLC24A6
SLC30A1
SLC30A10
SLC30A2
SLC30A3
SLC30A4
SLC30A5
SLC30A6
SLC30A7
SLC30A8
SLC30A9
SLC39A1
SLC39A10
SLC39A11
SLC39A12
SLC39A13
SLC39A14
SLC39A2
SLC39A3
SLC39A4
SLC39A5
SLC39A6
SLC39A7
SLC39A8
SLC39A9
SLC3A1
SLC3A2
SLC40A1
SLC41A1
SLC41A2
SLC41A3
VDAC1
VDAC2
VDAC3
ZACN
HEPH
LGICZ1
LST-3TM12
MAGT1
MCOLN1
MCOLN2
MCOLN3
MMAA
NALCN
NIPA1
OCA2
ORAI1
ORAI2
ORAI3
PKD1
PKD2
PKD2L1
RYR1
RYR2
RYR3
SLC22A24
SLC25A25
SLC31A1
SLC31A2
SLN
TCN1
TCN2
TF
TRPA1
TRPC1
TRPC3
TRPC4
TRPC5
TRPC6
TRPC7
TRPM1
TRPM2
TRPM3
TRPM4
TRPM5
TRPM6
TRPM7
TRPM8
TRPV1
TRPV2
TRPV3
TRPV4
TRPV5
TRPV6
TTYH1
TTYH2
TTYH3
BDH1
BDH2
OXCT1
OXCT2
ACLY
ACO1
ACO2
CS
D2HGDH
DLST
FH
HCCS
IDH1
IDH2
IDH3A
IDH3B
IDH3G
L2HGDH
MDH1
MDH1B
MDH2
ME1
ME2
ME3
OGDH
OGDHL
PC
SUCLA2
SUCLG1
SUCLG2
AASDH
AASDHPPT
AASS
PIPOX
AGPAT1
AGPAT2
AGPAT3
AGPAT4
AGPAT5
AGPAT6
AGPAT9
CDS1
CDS2
CEPT1
CHKA
CHKB
CHPT1
CLC
CRLS1
CROT
DAGLA
DAGLB
DGKA
DGKB
DGKD
DGKE
DGKG
DGKH
DGKI
DGKK
DGKQ
DGKZ
ETNK1
ETNK2
GDE1
GK
GK2
GK5
GNPAT
GPAM
GPD1
GPD1L
GPD2
LPCAT1
LPCAT2
LPCAT3
LPCAT4
LPGAT1
LPIN1
LPIN2
LPIN3
LYPLA1
LYPLA2
LYPLAL1
MBOAT1
MBOAT2
MBOAT4
MBOAT7
MOGAT1
MOGAT2
MOGAT3
NAPE-PLD
PAP2D
PCYT1A
PCYT1B
PCYT2
PEMT
PGS1
PHOSPHO1
PISD
PLA1A
PLA2G10
PLA2G12A
PLA2G12B
PLA2G15
PLA2G16
PLA2G1B
PLA2G2A
PLA2G2C
PLA2G2D
PLA2G2E
PLA2G2F
PLA2G3
PLA2G4A
PLA2G4B
PLA2G4C
PLA2G4D
PLA2G4E
PLA2G4F
PLA2G5
PLA2G6
PLA2G7
PLB1
PLCB1
PLCB2
PLCB3
PLCB4
PLCD1
PLCD3
PLCD4
PLCE1
PLCG1
PLCG2
PLCH1
PLCH2
PLCL1
PLCL2
PLCXD1
PLCXD2
PLCXD3
PLCZ1
PLD1
PLD2
PLD3
PLD4
PLD5
PLD6
PPAP2A
PPAP2B
PPAP2C
PPAPDC1A
PPAPDC1B
PPAPDC2
PPAPDC3
PRG2
PTDSS1
PTDSS2
MAT1A
MAT2A
MAT2B
MSRA
MSRB2
MSRB3
MTR
SEPX1
HMGCR
HMGCS1
HMGCS2
IDI1
IDI2
MVD
MVK
PMVK
ABHD1
ABHD10
ABHD11
ABHD12
ABHD12B
ABHD13
ABHD14A
ABHD14B
ABHD2
ABHD3
ABHD4
ABHD5
ABHD6
ABHD7
ABHD8
ABHD9
ABP1
ACYP1
ACYP2
ADH1A
ADH1B
ADH1C
ADH4
ADH5
ADH6
ADH7
ADHFE1
AKR1A1
AKR1B1
AKR1B10
AKR1C1
AKR1C2
AKR1C3
AKR1CL2
AKR7A2
AKR7A3
ALDH16A1
ALDH1A1
ALDH1A2
ALDH1A3
ALDH1B1
ALDH1L1
ALDH1L2
ALDH2
ALDH3A1
ALDH3A2
ALDH3B1
ALDH3B2
ALDH6A1
ALDH7A1
ALDH8A1
ALDH9A1
AOC2
AOC3
ARSA
ARSB
ARSD
ARSE
ARSF
ARSG
ARSH
ARSI
ARSJ
ARSK
AUH
CA1
CA10
CA11
CA12
CA13
CA14
CA2
CA3
CA4
CA5A
CA5B
CA6
CA7
CA8
CA9
CBR1
CBR3
CBR4
DLD
GGH
GGT1
GGT2
GGT5
GGT6
GGT7
GGTLC1
GGTLC2
GOT1
GOT1L1
GOT2
GSTZ1
HMGCL
HMGCLL1
LPPR4
MAK10
MAOA
MAOB
NAT1
NAT10
NAT11
NAT12
NAT13
NAT14
NAT15
NAT2
NAT5
NAT6
NAT8
NAT8B
NAT8L
NAT9
POR
ZADH2
BST1
C9ORF95
DUOX1
DUOX2
NADK
NADSYN1
NAPRT1
NMNAT1
NMNAT2
NMNAT3
NNMT
NNT
NOX1
NOX3
NOX4
NOX5
NQO1
NQO2
QPRT
ABAT
ACHE
CHAT
CHDH
COMT
COMTD1
DBH
DDC
NAALAD2
NAALADL1
NAALADL2
PNMT
SRR
TH
TPH1
TPH2
BPNT1
CANT1
DCK
ENPP1
ENPP2
ENPP3
ENPP4
ENPP5
ENPP6
ENPP7
ENTPD1
ENTPD2
ENTPD3
ENTPD4
ENTPD5
ENTPD6
ENTPD7
ENTPD8
ITPA
NME1
NME2
NME3
NME4
NME5
NME6
NME7
NT5C
NT5C1A
NT5C1B
NT5C2
NT5C3
NT5C3L
NT5DC1
NT5DC2
NT5DC3
NT5DC4
NT5E
NT5M
NUDT1
NUDT10
NUDT11
NUDT12
NUDT13
NUDT14
NUDT15
NUDT16
NUDT16L1
NUDT17
NUDT18
NUDT19
NUDT2
NUDT21
NUDT22
NUDT3
NUDT4
NUDT5
NUDT6
NUDT7
NUDT8
NUDT9
RRM1
RRM2
RRM2B
TGDS
UGDH
UXS1
A1CF
ACN9
AOAH
APEH
AS3MT
BPHL
CMBL
CNDP1
CNDP2
DDHD1
DDHD2
ENOPH1
ENOSF1
EPX
ESD
FXN
GDPD1
GDPD2
GDPD3
GDPD4
GDPD5
GLYAT
GLYATL1
GLYATL2
GNMT
HISPPD1
HISPPD2A
IAH1
LIAS
LIPT1
MOSC1
MOSC2
MPO
NIT1
NIT2
PAM
PON1
PON2
PON3
PPA1
PPA2
PTER
THEM2
THEM4
THEM5
UEVLD
WWOX
GLTP
CTNS
DIRC2
FLVCR1
FLVCR2
MCART1
MCART2
MCART6
MFSD1
MFSD10
MFSD11
MFSD2
MFSD3
MFSD4
MFSD5
MFSD7
MFSD8
MFSD9
OSTalpha
OSTbeta
STRA6
TAP1
TAP2
TMCO3
TMEM104
TPCN1
TPCN2
DERA
G6PD
PGD
PGLS
RPE
RPIA
TALDO1
TKT
TKTL1
TKTL2
DCT
DDT
TYR
TYRP1
AMACR
AMD1
MTAP
ODC1
PAOX
SAT1
SAT2
SATL1
SMOX
SMS
SRM
ALAD
ALAS1
ALAS2
BLVRA
BLVRB
CPOX
FECH
HMBS
HMOX1
HMOX2
PPOX
UROD
UROS
ALDH4A1
PRODH
PRODH2
PYCR1
PYCR2
PYCRL
MCEE
MUT
PCCA
PCCB
ATP5A1
ATP5B
ATP5C1
ATP5C2
ATP5D
ATP5E
ATP5F1
ATP5G1
ATP5G2
ATP5G3
ATP5H
ATP5I
ATP5J
ATP5J2
ATP5L
ATP5L2
ATP5O
ATP5S
ATP5SL
ATP6
ATP6AP1
ATP6AP2
ATP6V0A1
ATP6V0A2
ATP6V0A4
ATP6V0B
ATP6V0C
ATP6V0D1
ATP6V0D2
ATP6V0E1
ATP6V0E2
ATP6V1A
ATP6V1B1
ATP6V1B2
ATP6V1C1
ATP6V1C2
ATP6V1D
ATP6V1E1
ATP6V1E2
ATP6V1F
ATP6V1G1
ATP6V1G2
ATP6V1G3
ATP6V1H
HVCN1
TCIRG1
UCP1
UCP2
UCP3
ADA
ADAD1
ADAD2
ADAL
ADK
ADSL
ADSS
ADSSL1
AK1
AK2
AK3
AK3L1
AK5
AK7
AMPD1
AMPD2
AMPD3
APRT
ATIC
CECR1
DGUOK
FHIT
GART
GDA
GMPR
GMPR2
GMPS
GUK1
HPRT1
IMPDH1
[truncated: 753 more rows]
